# Supplementary material for: Does Severe Maternal Morbidity Affect Female Sexual Activity and Function? Evidence from a Brazilian Cohort Study
Source: PLoS One. 2015 Dec 2;10(12):e0143581. doi: 10.1371/journal.pone.0143581 (PMC4668121; doi:10.1371/journal.pone.0143581)
Supplement: S1 File — (XLS) [file pone.0143581.s001.xls]

## Sheet: Sheet1
TRESP	ANOINT	IDADE	PESOGEST	IGNASCIMENTO_SEM_SQ001	IGNASCIMENTO_DIA_SQ001	TIPORESOL	NNV	MATURID	RESULTPERINAT	DESFECHONEON	GRUPO	CONDIMORBPRE	QCONDMORB_1	QCONDMORB_2	QCONDMORB_3	QCONDMORB_4	QCONDMORB_5	QCONDMORB_6	QCONDMORB_7	QCONDMORB_8	QCONDMORB_9	QCONDMORB_10	QCONDMORB_11	QCONDMORB_12	QCONDMORB_13	QCONDMORB_14	QCONDMORB_15	QCONDMORB_other	QCONDMORB_other_3	PESOX10	ESTX100	COR	VIVEJUNTO	ESTADOCONJUGAL	ESCOLACAT	ESCOLANOS	MULHERVIVA	NGEST	NPARTO	NTNV	ALEITAMENTO	TEMPOALEITA	TEMPOTALEITA	DIAGNOSTICO	RETORNOATVSEXUA	MOTIVONRET	MOTIVONRET_other	GEST_1_INDICE	SCOREDESEJO
38	2009	25		39	2	1	1	2	1	1	1	2	0	0	0	0	0	0	0	0	0	0	0	0	0	0	0					2			12	11	1
35	2009	25	94	35	5	3	1	1	1	0	2	1	0	1	0	0	0	0	0	0	0	0	0	0	0	1	0					2			9	8	1
34	2009	34		35	1	3	1	1	1	0	2	2	0	0	0	0	0	0	0	0	0	0	0	0	0	0	0	0				2					1
34	2009	39	93	36	3	3	1	1	1	1	2	1	1	0	0	0	0	0	1	0	0	0	0	0	0	0	0					2					1
35	2009	24	55	33	4	3	1	1	1	0	2	1	1	0	0	0	0	1	0	0	0	0	0	0	0	0	0	0				2			10	9	1
38	2009	23	71	38	4	1	1	2	1	1	1	1	0	0	0	0	1	0	0	0	0	0	0	0	0	0	0					5			9	8	1
39	2009	21	104	37	6	3	1	2	1	1	1	1	0	1	0	0	0	0	0	0	0	0	0	0	0	0	0					2			9	8	1
41	2009	24	84	40	0	1	1	2	1	1	1	2	0	0	0	0	0	0	0	0	0	0	0	0	0	0	0	0	0			2			9	8	1
34	2009	29		38	1	1	1	2	1	1	1	1	0	0	0	0	1	0	0	0	0	0	0	0	0	0	0					2			12	11	1
34	2009	20	50	38	5	3	1	2	1	1	1	2	0	0	0	0	0	0	0	0	0	0	0	0	0	0	0					2			9	8	1
28	2010	31	68	37	1	2	1	2	1	1	1	2	0	0	0	0	0	0	0	0	0	0	0	0	0	0	0					2			11	10	1
26	2010	25		40	6	1	1	2	1	1	1	2	0	0	0	0	0	0	0	0	0	0	0	0	0	0	0					5			12	11	1
27	2010	28	127	40	2	1	1	2	1	1	1	1	1	1	0	0	0	0	0	0	0	0	0	0	0	0	0		trombofilia			1			12	11	1
34	2009	34	68	36		3	1	1	1	1	2	1	0	0	0	0	0	0	0	0	0	0	0	0	0	0	1	depressao		0	155	5					2
46	2009	26	73	34	2	3	1	1	1	0	2	1	1	0	0	0	0	0	0	0	0	0	0	0	0	0	0					5			12	11	1
35	2009	24	68			5	0				2	1	0	0	0	0	1	0	0	0	0	0	0	0	0	0	0					5					1
26	2010	36	75	26	0	3	1	1	1		2	1	1	1	0	0	0	0	0	0	0	0	0	0	0	0	0					5			12	11	1
26	2010	28	112	41	2	3	1	2	1	1	2	1	0	0	0	0	1	0	1	0	0	0	0	0	0	0	0	0				2			7	6	1
16	2011	26	58	39	2	3	1	2	1	1	1	2	0	0	0	0	0	0	0	0	0	0	0	0	0	0	0					2			12	11	1
25	2010	22	82	36	3	3	1	1	1	0	2	2	0	0	0	0	0	0	0	0	0	0	0	0	0	0	0					2			12	11	1
32	2009	16	62	39	4	3	1	2	1	1	3	2	0	0	0	0	0	0	0	0	0	0	0	0	0	0	0					5				7	1
12	2011	21	59	32	3	3	1	1	1	1	2	2	0	0	0	0	0	0	0	0	0	0	0	0	0	0	0					5					1
32	2009	21	63								2	2	0	0	0	0	0	0	0	0	0	0	0	0	0	0	0					2					1
31	2009	41	90								2	1	1	0	0	0	1	0	0	0	0	0	0	0	0	0	0					2			1	0	1
43	2009	34	72			3	1				3		0	0	0	0	0	0	0	0	0	0	0	0	0	0	0					5					1
29	2010	21	56	30	0	3	1	1	1	0	2	2	0	0	0	0	0	0	0	0	0	0	0	0	0	0	0					2					1
34	2009	28	71	30	0	3	1	1	1	0	3	1	1	0	0	1	0	0	0	1	0	0	1	0	0	0	0					2			12	11	1
20	2010	42	65	37	2	3	1	2	1	1	2	1	0	0	0	1	0	0	0	0	0	0	1	0	0	0	0					2			9	8	1
28	2011	19	62	37	2	3	1	2	1	1	3	1	0	0	0	0	0	0	0	0	0	0	0	0	0	0	0		PTI			2			2	1	1
35	2009	37	76	29	6	3	1	1	1	1	3	2	0	0	0	0	0	0	0	0	0	0	0	0	0	0	0					1			7	6	1
19	2010	38																														1					2
22	2010	37	100	36	3	3	1	1	1	1	2	1	1	0	0	1	0	0	0	0	0	0	0	0	0	0	0		Depressão			2			8	4	1
15	2011	33	54	34	6	3	1	1	1	0	2	1	1	0	0	0	0	0	0	0	0	0	1	0	0	0	0	0				2			10	9	1
37	2009	23		30	2	3	1	1	1	1	3	2	0	0	0	0	0	0	0	0	0	0	0	0	0	0	0					5			11	10	1
37	2009	37	63	37	4	3	1	2	1	1	2	2	0	0	0	0	0	0	0	0	0	0	0	0	0	0	0					2			13		1
31	2010	22	61	40	2	1	1	2	1	1	2	2	0	0	0	0	0	0	0	0	0	0	0	0	0	0	0					2			9	8	1
27	2010	36	62	35	4	3	1	1	1	1	2	2	0	0	0	0	0	0	0	0	0	0	0	0	0	0	0					5			9	8	1
34	2009	24	83	40	2	3	1	2	1	1	2	2	0	0	0	0	0	0	0	0	0	0	0	0	0	0	0					2			9	8	1
32	2009	43	93	40	0	3	1	2	1	1	2	1	1	1	0	0	0	0	0	0	0	0	0	0	0	0	0					2			1		1
29	2010	31		40	0	3	1	2	1	1	2	1	0	1	0	0	0	0	0	0	0	0	0	0	0	0	0					2			12	11	1
34	2009	32	128	40	0	3	1	2	1	1	2	2	0	0	0	0	0	0	0	0	0	0	0	0	0	0	0					2			12	11	1
26	2010	43	65	29	6	3	1	1	1	1	2	1	0	0	0	0	0	0	0	0	0	0	1	0	0	1	0			0	165	5					2
24	2010	24	60	40	3	3	1	2	1	1	2	2	0	0	0	0	0	0	0	0	0	0	0	0	0	0	0					2					1
32	2009	36	65	9	3	4	0				2	2	0	0	0	0	0	0	0	0	0	0	0	0	0	0	0					2					1
20	2011	33	65	33	6	3	1	1	1	1	2	1	1	0	0	0	0	0	0	0	0	0	0	0	0	0	0					2					1
32	2010	25	70	38	1	1	1	2	1	1	2	2	0	0	0	0	0	0	0	0	0	0	0	0	0	0	0					2			12	11	1
24	2010	24	86	27		3	1	1	1	1	3	1	0	0	0	0	0	0	0	0	0	0	0	0	0	1	0	tumor de Krukenberg disseminado e adenocarcinoma IV pouco disferenciado com celulas em anel de sinete carcinomatodse peritoneal		0	164	2	1	6	9	8	2	1	0	1	2							0
22	2010	19	98	39	2	3	1	2	1	1	2	1	0	1	0	0	1	0	0	0	0	0	0	0	0	0	0					2			8	7	1
35	2009	29	70	40	0	3	1	2	1	1	1	2	0	0	0	0	0	0	0	0	0	0	0	0	0	0	0					2			12	11	1
27	2010	19	70	39	1	1	1	2	1	1	2	1	0	0	0	0	0	0	0	0	0	0	0	1	0	0	0					5			9	8	1
23	2010	26	72	40	5	3	1	2	1	1	1	2	0	0	0	0	0	0	0	0	0	0	0	0	0	0	0					2			12	11	1
18	2011	21		39	2	3	1	2	1	1	1	2	0	0	0	0	0	0	0	0	0	0	0	0	0	0	0					5			9	8	1
34	2009	29	78	40	0	3	1	2	1	1	1	2	0	0	0	0	0	0	0	0	0	0	0	0	0	0	0					2			12	11	1
23	2010	18	83	39	1	1	1	2	1	1	1	2	0	0	0	0	0	0	0	0	0	0	0	0	0	0	0					2			11	10	1
26	2010	32	62	38	4	3	1	2	1	0	1	2	0	0	0	0	0	0	0	0	0	0	0	0	0	0	0					2			12	11	1
25	2010	21	70	37	6	1	1	2	1	1	1	2	0	0	0	0	0	0	0	0	0	0	0	0	0	0	0					2			12	11	1
33	2009	21		40	1	3	1	2	1	1	1	1	0	0	0	0	1	0	0	0	0	0	0	0	0	0	0					5			8	7	1
30	2010	17	80	40	0	1	1	2	1	1	1	2	0	0	0	0	0	0	0	0	0	0	0	0	0	0	0					5			10	9	1
14	2011	36	75	39	3	1	1	2	1	1	1	2	0	0	0	0	0	0	0	0	0	0	0	0	0	0	0					5					1
20	2010	35	77	39	2	1	1	2	1	1	1	1	0	0	0	0	1	0	0	0	0	0	0	0	0	0	0					2			8	7	1
17	2011	30	72	36	3	3	1	1	1	1	1	2	0	0	0	0	0	0	0	0	0	0	0	0	0	0	0					2					1
19	2011	33	66	38	2	1	1	2	1	1	1	2	0	0	0	0	0	0	0	0	0	0	0	0	0	0	0					5					1
13	2011	38		40	5	1	1	2	1	1	1	2	0	0	0	0	0	0	0	0	0	0	0	0	0	0	0					2			13		1
23	2010	24			4	3	1	2	1	1	1	2	0	0	0	0	0	0	0	0	0	0	0	0	0	0	0					2			9	8
37	2009	23	68	38	4	1	1	2	1	1	1	2	0	0	0	0	0	0	0	0	0	0	0	0	0	0	0					1			11	10	1
17	2011	43																														5					2
23	2011	32	102		2	1	1	2	1	1	1	1	0	1	0	0	0	0	0	0	0	0	0	0	0	0	0					5			13		1
15	2011	36	97	37	1	3	1	2	1	1	1	1	0	1	0	0	0	0	0	0	0	0	0	0	0	0	0					2					1
32	2009	39	61	38	4	3	1	2	1	1	1	1	0	0	0	0	0	0	0	0	0	1	0	0	0	0	0					2			6	5	1
32	2009	37	78	41	4	3	1	2	1	1	1	2	0	0	0	0	0	0	0	0	0	0	0	0	0	0	0					5			1		1
18	2011	22	86	39	6	1	1	2	1	1	2	1	1	0	0	0	0	0	0	0	0	0	0	0	0	0	0					2			12	11	1
29	2010		70	36	2	1	1	1	1	1	1	2	0	0	0	0	0	0	0	0	0	0	0	0	0	0	0					5					1	3	3	3								1
20	2010	28	81	38	4	2	1	2	1	1	1	1	0	1	0	0	0	0	0	0	0	0	0	0	0	0	0	0				2			3	2	1
16	2011	37		37	6	3	1	2	1	1	1	2	0	0	0	0	0	0	0	0	0	0	0	0	0	0	0					5			12	11	1
20	2010	22	74	40	1	1	1	2	1	1	1	2	0	0	0	0	0	0	0	0	0	0	0	0	0	0	0					2			12	11	1
26	2010	28	65	38	6	1	1	1	1	1	1	2	0	0	0	0	0	0	0	0	0	0	0	0	0	0	0					2			13		1
23	2010	41	84	41	2	3	1	2	1	1	1	2	0	0	0	0	0	0	0	0	0	0	0	0	0	0	0					2			12	11	1
29	2010	45	76	38	2	1	1	2	1	1	2	1	0	0	0	0	1	0	0	0	0	0	0	0	0	0	0					2			9	8	1
22	2011	24	86	40	4	3	1	2	1	1	1	2	0	0	0	0	0	0	0	0	0	0	0	0	0	0	0					5			12	11	1
20	2010	36	74	33	4	3	1	1	1	0	1	2	0	0	0	0	0	0	0	0	0	0	0	0	0	0	0					2			13		1
25	2010	43	8	39	2	3	1	2	1	1	1	1	0	1	0	0	0	0	0	0	0	0	0	0	0	0	0					2			11	10	1
36	2009	29																														5					1
18	2011	31		35	2	3	2	1	1	1	1	2	0	0	0	0	0	0	0	0	0	0	0	0	0	0	0					2			12	11	1
34	2009	32		39	2	1	1	2	1	1	1	2	0	0	0	0	0	0	0	0	0	0	0	0	0	0	0	0				2			9	8	1
31	2010	24		37	6	1	1	2	1	1	1	2	0	0	0	0	0	0	0	0	0	0	0	0	0	0	0					2				2	1
39	2009	30	101	39	0	1	1	2	1	1	1	1	1	1	0	0	1	0	0	0	0	0	0	0	0	0	0	0				2			9	8	1
21	2010	27	105	40	1	3	1	2	1	1	1	1	0	1	0	0	0	0	0	0	0	0	0	0	0	0	0					2			12	11	1
16	2011	19	62	39	4	1	1	2	1	1	1	2	0	0	0	0	0	0	0	0	0	0	0	0	0	0	0					5			9	8	1
23	2011	32	81	40	2	3	1	2	1	1	1	2	0	0	0	0	0	0	0	0	0	0	0	0	0	0	0					2			13		1
17	2011	23	87	38	1	3	1	2	1	1	1	1	0	1	0	0	0	0	0	0	0	0	0	0	0	0	0					2			12	11	1
18	2011	30	80	40	0	3	1	2	1	1	1	1	0	1	0	0	0	0	0	0	0	0	0	0	0	0	0	0				5			8	7	1
22	2010	24	91	40	4	3	1	2	1	1	1	1	1	0	0	0	0	1	0	0	0	0	0	0	0	0	0					2			12	11	1
22	2011	21	106	38	5	3	1	2	1	1	1	1	0	1	0	0	0	0	0	0	0	0	0	0	0	0	0					2			12	11	1
26	2010	31	67	36	3	3	1	1	1	1	3	1	0	0	0	0	0	0	0	0	1	0	0	0	0	0	0					5					1
27	2010	33	84	40	5	1	1	2	1	1	1	2	0	0	0	0	0	0	0	0	0	0	0	0	0	0	0					2			5	4	1
15	2011	22	78	37	6	3	1	2	1	1	1	2	0	0	0	0	0	0	0	0	0	0	0	0	0	0	0					2			9	8	1
26	2010	30	79	40	1	1	1	2	1	1	1	2	0	0	0	0	0	0	0	0	0	0	0	0	0	0	0					2			12	11	1
16	2011	24	60	39	3	1	1	2	1	1	1	2	0	0	0	0	0	0	0	0	0	0	0	0	0	0	0					5			12	11	1
21	2010	34	80	38	4	3	1	2	1	1	1	2	0	0	0	0	0	0	0	0	0	0	0	0	0	0	0					2			13		1
38	2009	22	64	37	6	1	1	2	1	1	1	2	0	0	0	0	0	0	0	0	0	0	0	0	0	0	0					2			12	11	1
18	2011	39	73	33	6	1	1	1	1	0	1	2	0	0	0	0	0	0	0	0	0	0	0	0	0	0	0					2					1
21	2011	32		40	6	3	1	2	1		2	2	0	0	0	0	0	0	0	0	0	0	0	0	0	0	0					2					1
38	2009	44	85	39	4	3	1	2	1	1	1	2	0	0	0	0	0	0	0	0	0	0	0	0	0	0	0	0				5			12	11	1
21	2011	19	80	38	1	3	1	2	1	1	1	2	0	0	0	0	0	0	0	0	0	0	0	0	0	0	0					5			6	5	1
12	2011	21	72	37	2	3	1	2	1	1	2	2	0	0	0	0	0	0	0	0	0	0	0	0	0	0	0					2			9	8	1
42	2009	24		39	5	1	1	2	1	1	2	2	0	0	0	0	0	0	0	0	0	0	0	0	0	0	0					5					1
14	2011	33	66	38	1	3	1	2	1	1	3	2	0	0	0	0	0	0	0	0	0	0	0	0	0	0	0					2			9	8	1
12	2011	21		35	5	1	1	1	1		2	2	0	0	0	0	0	0	0	0	0	0	0	0	0	0	0					2			12	11	1
41	2009	25	127	35	0	3	1	1	1	1	3	1	1	1	0	0	0	0	0	0	0	0	0	0	0	0	0					2			8	7	1
46	2008	24	69	33	6	3	1	1	1	1	3	1	0	0	0	0	0	0	0	0	0	0	0	1	0	0	0					5			12	11	1
9	2012	17	122	34	2	3	2	1	1	1	2	1	0	1	0	0	1	0	0	0	0	0	0	0	0	0	0		Drogadição			2			7	6	1
8	2012	19	94	40	0	3	1	2	1	1	2	1	0	0	0	0	1	0	0	0	0	0	0	0	0	0	0					5			9	8	1
13	2011	29	85	36	0	3	1	1	1	0	2	1	0	1	0	0	0	0	0	0	0	0	0	0	0	0	0					2					1
40	2009	35	70	37	1	3	1	2	1	1	2	1	0	0	0	0	1	0	0	0	0	0	0	0	0	0	0	DROGADICAO		0	169	5
50	2008	39	86	27	1	3	1	1	1	1	2	1	1	0	0	0	0	0	1	1	0	0	0	1	0	0	0	0	transtorno bipolar			2			8	7	1
14	2011		80.8	33	1	3	1	1	1																							5					2
9	2012	26		33	6	3	1	1	1	1	3	1	0	0	0	0	0	0	0	0	0	0	0	0	1	0	0					2			8	7	1
16	2011	42	72	40	3	3		2	1	1	1	1	0	0	0	0	0	0	0	0	0	0	0	0	0	0	0	usuária crack		0	0	1
13	2011	30	53	25	0	1	1	1	3		3	1	0	0	0	0	0	0	0	0	0	0	0	0	0	0	0		TVP+Trombofilia			2			12	11	1
48	2009	39	100	36	4	3	1	1	1	0	2	1	1	1	0	0	0	0	0	0	0	0	0	0	0	0	0		saaf			2			9	8	1
12	2011	32		28		1	1	1	1		3	2	0	0	0	0	0	0	0	0	0	0	0	0	0	0	0					2					1
14	2011	30		22	1	1	0		3		3	1	1	0	0	0	0	0	0	0	0	0	1	0	0	0	0					2			5	4	1
46	2009	33	70	35	5	3	1	1	1	1	2	1	0	0	0	0	1	0	0	0	0	0	1	0	0	0	0					2			11	10	1
20	2011	28	47	39	2	1	1	2	1	1	3	1	0	0	0	0	0	0	0	1	0	0	0	0	0	0	0					2					1
9	2012	40	110	31	2	3	2	1	1	0	3	1	1	1	0	0	0	0	0	0	0	0	0	0	0	0	0					2			8	7	1
11	2012	47									2	1	1	0	0	0	0	0	0	0	0	0	0	0	0	0	0					4					1
13	2012	26		39	2	1	1	2	1	1	1	2	0	0	0	0	0	0	0	0	0	0	0	0	0	0	0					2			3	2	1
14	2011	21				3	1		0	0	2	2	0	0	0	0	0	0	0	0	0	0	0	0	0	0	0					5					1
8	2012	36		31	0	3	1	1			3		0	0	0	0	0	0	0	0	0	0	0	0	0	0	0					5					1
13	2012	24	100	33	3	3	1	1	1	1	2	1	0	1	0	0	0	0	0	0	0	0	0	0	0	0	0					5			12		1
46	2009	46	98	37	1	3	1	2	1	1	2	1	1	1	0	1	0	0	0	0	0	0	0	0	0	0	0					2			4	3	1
15	2011	28		32	5	3	1	1	1	1	2	1	0	0	0	0	1	0	0	0	0	0	0	0	0	0	0		DROGADIÇÃO			2			10	9	1
6	2012	28	74	40	2	3	1	2	1	1	3	1	0	0	0	0	0	1	0	0	0	0	0	0	0	0	0					5			12	11	1
7	2012	38	83	36		1	2	1	1	1	3	1	1	0	0	0	0	0	0	0	0	0	0	0	0	0	0	ADENOCARCINOMA DE VIAS BILIARES COM META HEPATICA		0	155	5					2
10	2012	37	80	33	3	3	1	1	1	0	3	1	1	0	0	0	0	0	0	0	0	0	0	0	0	0	0		LITIASE BILIAR			2			12	11	1
49	2009	29	63	30	2	3	1	1	1		2	1	0	0	0	0	0	0	0	0	0	0	0	0	1	0	1		ARTRITE REUMATOIDE			2			12	11	1
19	2011	21	80	36	3	3	1	1	1	0	3	1	0	0	0	0	0	0	0	0	0	0	0	0	0	0	0		HEPATITE AUTO IMUNE COM CIRROSE			2					1
9	2012	29	96	34	2	3	1	1	1	1	2	1	0	0	0	0	1	0	0	0	0	0	0	0	0	0	0					2			9	8	1
4	2008	31	61	34	4	3	1	1	1	0	1	1	0	0	0	0	1	0	0	0	0	0	0	0	0	0	0					2			12	11	1
6	2012	21	64	40	5	1	1	2	1	1	1	2	0	0	0	0	0	0	0	0	0	0	0	0	0	0	0					2			12	11	1
9	2012	34	83	37	6	3	1	2	1	1	2	1	1	0	0	0	1	0	0	0	0	0	0	0	0	0	0	0				5			8	7	1
47	2008	38	80	35	5	3	1	1	1	1	2	1	0	0	0	0	0	0	0	0	0	0	0	0	0	0	0	CIRROSE HEPATICA		0	170	5					2
17	2012	42		34	4	3	1	1	1	1	1	2	0	0	0	0	0	0	0	0	0	0	0	0	0	0	0	0				2			11	10	1
46	2009	34	76	38	1	3	1	2	1	1	1	2	0	0	0	0	0	0	0	0	0	0	0	0	0	0	0					2			12	11	1
5	2012	25	65	38	2	3	1	2	1	1	2	1	0	0	0	0	0	0	0	1	0	0	0	0	0	0	0		nefrectomia d			2			9	8	1
52	2008	33		40	1	1	1	2	1	1	1	2	0	0	0	0	0	0	0	0	0	0	0	0	0	0	0					5					1
7	2012	24	72	38	5	1	1	2	1	1	1	2	0	0	0	0	0	0	0	0	0	0	0	0	0	0	0					2			12	11	1
11	2011	31	40	37	6	3	1	2	1	1	1	1	0	0	0	0	0	0	0	0	0	0	0	0	0	0	0					2			6	5	1
45	2009	40	70	34	0	3	1	1	1	1	1	2	0	0	0	0	0	0	0	0	0	0	0	0	0	0	0					2			12	11	1
9	2012	42	118	38	5	1	1	2	1	1	1	1	1	1	0	0	0	0	1	0	0	0	0	0	0	0	0	0				2			13		1
14	2011	26	86	39	2	3	1	2	1	1	1	2	0	0	0	0	0	0	0	0	0	0	0	0	0	0	0					2					1
54	2008	30	70	38	4	1	1	2	1	1	1	2	0	0	0	0	0	0	0	0	0	0	0	0	0	0	0					5			9	8	1
12	2012	32		39	2	1	1	2	1	1	1	1	0	0	0	0	0	0	0	0	0	0	0	0	0	0	0	0				5			7	6	1
8	2012	36	73	36	5	3	1	1	1	1	1	1	0	0	0	0	0	0	0	0	0	0	0	0	0	1	0	0				2			7	6	1
46	2009	45	87	39	2	3	1	2	1	1	1	2	0	0	0	0	0	0	0	0	0	0	0	0	0	0	0					2			12	11	1
54	2008	26	103	39	2	3	1	2	1	1	1	1	0	1	0	0	1	0	0	0	0	0	0	0	0	0	0					5			9	8	1
8	2012	18	70	38	6	3	1	2	1	1	1	2	0	0	0	0	0	0	0	0	0	0	0	0	0	0	0					2			8		1
15	2011	22	68	36	3	3	1	1	1	1	1	1	0	0	0	0	0	0	0	1	0	0	0	0	0	0	0	0	0			2			12	11	1
51	2008	34	70	39	2	1	1	2	1	1	1	1	0	0	0	0	0	0	0	0	0	0	0	0	0	0	0		NIC II			2			8	7	1	3	2	2								1
18	2011	25		40	5	1	1	2	1	1	1	2	0	0	0	0	0	0	0	0	0	0	0	0	0	0	0					1			9	8	1
11	2012	31	91	39	2	3	1	2	1	1	1	2	0	0	0	0	0	0	0	0	0	0	0	0	0	0	0					5					1
50	2008		96.5	37	6	1	1	1			1	1	0	0	0	0	0	0	0	0	0	0	0	0	0	0	1	NEOPLASIA DE INTESTINO				5					2
55	2008	28	114	40	6	1	1	2	1	1	2	1	0	1	0	0	0	0	0	0	0	0	0	0	0	0	0					2			9	8	1
52	2008	26		25	5	1	1	1	1	1	1	2	0	0	0	0	0	0	0	0	0	0	0	0	0	0	0					2			12	11	1
9	2012	37		36	0	1	1	1	1	2	1	2	0	0	0	0	0	0	0	0	0	0	0	0	0	0	0					2			8	7	1
46	2009	40	103	37	2	3	1	2	1	1	2	1	0	0	0	0	0	0	0	0	0	0	0	0	0	0	0		TVP/TEP			5			6	5	1
7	2012	39	73	40	3	3	1	2	1	1	1	2	0	0	0	0	0	0	0	0	0	0	0	0	0	0	0					5			12	11	1	1	0	1								0
19	2011	24	72	38	6	1	1	2	1	1	1	2	0	0	0	0	0	0	0	0	0	0	0	0	0	0	0					5			9	8	1
54	2008	40		10	10	3	1	2	1	1	1	2	0	0	0	0	0	0	0	0	0	0	0	0	0	0	0					2			12		1
17	2011	34	79	40	3	3	1	2	1	1	1	2	0	0	0	0	0	0	0	0	0	0	0	0	0	0	0					2					1
21	2011	23	96	40	0	3	1	2	1	1	1	1	0	0	0	0	1	0	0	0	0	0	0	0	0	0	0					1					1
20	2011	21	80	39	2	1	1	2	1	1	1	1	0	1	0	0	0	0	0	0	0	0	0	0	0	0	0	0				5			12	11	1
51	2009	36	138	36	1	3	1	1	1		2	1	1	1	0	0	0	0	0	0	0	0	0	0	0	0	0					5			12	11	1
19	2008	30	66	39	4	1	1	2	1	1	1	1	0	0	0	0	0	0	0	0	0	0	0	0	0	0	0		DISTROFIA MIOTONICA			2			12		1
10	2012	29	65	40	0	3	1	2	1	1	1	2	0	0	0	0	0	0	0	0	0	0	0	0	0	0	0					2			12	11	1
11	2012	22	120	41	6	3	1	2	1	1	1	1	0	1	0	0	0	0	0	0	0	0	0	0	0	0	0	0				2			1		1
19	2011	31	79	40	3	3	1	2	1	1	1	2	0	0	0	0	0	0	0	0	0	0	0	0	0	0	0	0				2			12		1
8	2012	31	101	39	5	1	1	2	1	1	1	1	1	1	0	0	0	0	0	0	0	0	0	0	0	0	0					5			10	9	1
11	2012	32	80	34	5	1	1	1	1	1	1	1	0	0	0	0	1	0	0	0	0	0	0	0	0	0	0					2			9	8	1
20	2011	35		39	5	3	1	2	1	1	1	2	0	0	0	0	0	0	0	0	0	0	0	0	0	0	0	0				5			12	11	1
53	2008	27	60	39	0	1	1	2	1	1	1	2	0	0	0	0	0	0	0	0	0	0	0	0	0	0	0					2			12	11	1
18	2011	32	79	39		1	1	2	1	1	1	2	0	0	0	0	0	0	0	0	0	0	0	0	0	0	0			712	167	2	1	2	14	22	1	3	2	2	1	1	1		40			1	4.2
21	2010	19	48	36	5	3	1	1	1	1	2	1	0	0	0	0	0	0	0	0	0	0	0	0	0	0	0	SOPRO A/E		393	144	5	2	1	11	10	1	1	0	1	1	1	1		120	4		0	3
27	2010	32	61	32	2	3	1	1	1	0	2	1	0	0	0	0	0	0	0	1	0	0	1	0	1	0	0			525	156	2	1	2	12	11	1	2	1	1	1	6	10		40			1	4.8
33	2009	32	74	33	1	3	1	1	1	1	3	1	0	0	0	1	0	0	0	0	0	0	0	0	0	0	0			440	170	5	2	1	5	4	1	1	0	1	2							0	1.2
13	2011	25	59	37	6	3	1	2	1	1	2	1	0	0	0	0	0	0	0	0	1	0	0	0	0	0	0	AVC I		531	162	1	1	6	8	7	1	1	0	1	1	12	12		40			0	5.4
28	2010	20	69	37	5	1	1	2	1	1	1	2	0	0	0	0	0	0	0	0	0	0	0	0	0	0	0			758	167	3	1	1	11	10	1	2	1	1	1	3	3		60			0	2.4
35	2009	30	78	38	4	1	1	2	1	1	1	1	0	0	0	0	0	0	0	0	0	0	0	0	0	0	0	SAAF		764	161	2	1	6	12	11	1	5	3	4	1	6	8		40			1	1.8
33	2009	44	62	40	4	1	1	2	1	1	1	2	0	0	0	0	0	0	0	0	0	0	0	0	0	0	0			560	161	2	2	3	6	5	1	3	3	3	1	3	3		60			1	3.6
30	2010	25	83	40		2	1	2	1	1	2	2	0	0	0	0	0	0	0	0	0	0	0	0	0	0	0			674	164	5	1	6	12	11	1	1	0	1	1	4	4		20			0	6
17	2011	32	67	30	1	3	1	1	1	1	2	2	0	0	0	0	0	0	0	0	0	0	0	0	0	0	0			626	162	5	1	2	12	12	1	3	1	2	1	3	6		60			1	2.4
3	2012	29	75	37	6	3	1	2	1	1	2	1	0	0	0	0	0	0	0	0	0	0	1	0	0	0	0			588	159	2	1	2	12	11	1	1	0	1	1	20	20		43			0	3.6
7	2012	23	123	29		1	1	1	1	1	3	1	0	0	0	0	0	0	0	0	0	0	0	0	0	1	0			1230	181	2	1	2	12	11	1	1	1	1	2	0	0		70			0	4.8
13	2011	34	91	31	6	3	1	1	1	1	2	1	1	1	0	1	0	0	0	0	0	0	0	0	0	0	0			804	158	2	1	2	12	11	1	2	0	1	1	1	1		50			1	5.4
10	2012	18	60	36		3	0	1	3		3	2	0	0	0	0	0	0	0	0	0	0	0	0	0	0	0			462	155	1	1	6	10	9	1	1	0	0	2	0	0		60			0	4.8
13	2012	37	74	38	4	3	1	2	1	1	3	1	0	0	0	0	0	0	0	0	0	0	0	0	0	0	0	HEMOGLOBINOPATIA SC		650	174	2	2	1	13	15	1	2	0	2	1	6	6		50			1	5.4
52	2008	42	79	36	3	3	1	1	1	1	2	1	1	1	0	0	1	1	0	0	0	0	0	0	0	0	0			784	151	2	1	2	4	3	1	4	3	4	1	6	24		90			1	3
8	2012	34	57	28	1	3	0	1	3		2	2	0	0	0	0	0	0	0	0	0	0	0	0	0	0	0			518	153	2	1	2	4	3	1	4	3	3	2	0	0		60			1	4.2
51	2008	28	103	37	03	3	1	2	1	1	1	2	0	0	0	0	0	0	0	0	0	0	0	0	0	0	0			1030	159	1	1	6	12	11	1	1	0	1	1	6	26		40			0	5.4
54	2008	33	97	41	1	3	1	2	1	1	1	1	0	1	0	0	0	0	0	0	0	0	0	0	0	0	0			1020	159	2	2	4	14	16	1	1	0	1	1	6	36		60			0	2.4
52	2008	30	81	38	6	1	1	2	1	1	1	2	0	0	0	0	0	0	0	0	0	0	0	0	0	0	0			732	167	2	1	2	12	11	1	5	2	4	1	2	6		20			1	1.2
9	2012	31	70	40	0	1	1	2	1	1	1	2	0	0	0	0	0	0	0	0	0	0	0	0	0	0	0			589	159	5	1	2	12	11	1	1	1	1	1	4	9		90			0	1.8
19	2011	31	67	39	2	1	1	2	1	1	1	2	0	0	0	0	0	0	0	0	0	0	0	0	0	0	0			648	167	2	1	2	12	11	1	2	1	2	1	5	8		60			1	3.6
20	2011	33	78	38	2	1	1	2	1	1	1	1	0	0	0	0	0	0	0	0	0	0	0	0	0	0	0	DEPRESSAO		842	163	5	1	2	8	7	1	4	4	4	1	6	20		45			1	2.4
16	2011	25	63	40		3	1	2	1	1	1	2	0	0	0	0	0	0	0	0	0	0	0	0	0	0	0			639	151	5	1	6	11	10	1	1	0	1	1	6	16		20			0	3
24	2010	29	60	38	4	1	1	2	1	1	1	2	0	0	0	0	0	0	0	0	0	0	0	0	0	0	0			636	158	1	1	6	4	3	1	5	4	5	1	12	24		40			1	2.4
14	2011	20	92	31	2	3	1	1	1	1	2		0	0	0	0	0	0	0	0	0	0	0	0	0	0	0			864	160	5	1		11	10	1	1	0	1	1	2	2		90			0	4.2
15	2011	32	66	27	2	1	0	1	3		3	1	0	0	0	0	0	0	0	0	1	0	0	0	0	0	0			0	165	1	1	2	13	15	1	2	1	0	2	0	0		40			1	4.8
33	2009	30	70	32		1	1	1	3		2	2	0	0	0	0	0	0	0	0	0	0	0	0	0	0	0			636	165	2	1	2	12	11	1	2	1	1	2	0	0		30			0	5.4
14	2011	27	74	36	3	3	1	1	1	1	2	2	0	0	0	0	0	0	0	0	0	0	0	0	0	0	0			651	153	1	1	2	7	6	1	1	0	1	1	6	15		120	4		0	4.2
27	2011	19	60	32	3	3	1	1	1	2	3	1	0	0	0	0	1	0	0	0	0	0	0	0	0	0	0			0	150	1	1	6	8	7	1	4	2	3	2	0	0		90			1	1.2
25	2010	24	68	36		3	1	1	1	1	3	2	0	0	0	0	0	0	0	0	0	0	0	0	0	0	0			622	161	1	1	6	9	8	1	3	2	3	1	3	3		60			1	2.4
33	2009	33	97	38	6	1	1	2	1	1	2	1	0	1	0	0	0	0	0	0	0	0	0	0	0	0	0			850	162	5	2	3	12	11	1	2	2	2	1	3	15		40			1	4.8
33	2009	21	68	35	5	3	1	1	1	1	2	1	0	0	0	0	1	0	0	0	0	0	0	0	0	0	0			638	168	5	1	2	12	11	1	2	0	2	1	7	24		40			1	3.6
32	2010	36	94	28		3	2	1	1	1	2	2	0	0	0	0	0	0	0	0	0	0	0	0	0	0	0			881	162	1	1	6	14	15	1	1	0	2	1	3	3		40			0	4.2
13	2011	25	86	39	2	3	1	2	1	1	1	2	0	0	0	0	0	0	0	0	0	0	0	0	0	0	0			694	159	5	1	2	13		1	1	0	1	1	0	6		45			0	3.6
24	2010	36	82	39	2	1	1	2	1	1	1	2	0	0	0	0	0	0	0	0	0	0	0	0	0	0	0			776	169	5	1	2	6	5	1	5	3	4	1	7	24		40			1	3.6
15	2011	33	84	41	1	1	1	2	1	1	1	2	0	0	0	0	0	0	0	0	0	0	0	0	0	0	0			712	168	1	1	2	12	12	1	2	2	2	1	2	2		70			1	4.2
36	2009	31	100	37	6	3	1	2	1	1	1	1	0	1	0	0	0	0	0	0	0	0	0	0	0	0	0			1110	155	5	2	3	9	8	1	1	0	1	1	4	21		150		PARCEIRO FOI TRABALHAR FORA	0	2.4
15	2011	33	70	39	2	1	1	2	1	1	1	2	0	0	0	0	0	0	0	0	0	0	0	0	0	0	0			616	175	2	1	2	13	15	1	1	1	1	1	6	15		120	3		0	4.2
29	2010	23	80	39	2	1	1	2	1	1	1	2	0	0	0	0	0	0	0	0	0	0	0	0	0	0	0			725	159	5	1	2	12	11	1	1	1	1	1	6	12		45			0	4.8
33	2010	24	65	40	02	3	1	2	1	1	1	2	0	0	0	0	0	0	0	0	0	0	0	0	0	0	0			595	154	5	1	6	13	11	1	1	0	1	1	7	11		40			0	5.4
26	2010	35	59	31	2	1	1	1	1	1	2	2	0	0	0	0	0	0	0	0	0	0	0	0	0	0	0			560	160	5	1	6	12	11	1	1	1	1	2	0	0		40			0	5.4
32	2010	44	65	38	4	1	1	2	1	1	2	2	0	0	0	0	0	0	0	0	0	0	0	0	0	0	0			611	161	5	1	2	6	5	1	3	3	3	1	5	8		60			1	3.6
8	2012	26	78	40		3	1	2	1	1	2	2	0	0	0	0	0	0	0	0	0	0	0	0	0	0	0			736	154	5	1	6	4	3	1	2	1	1	1	0	7		50			1	5.4
52	2008	37	66	33	1	1	1	1	1	1	2	2	0	0	0	0	0	0	0	0	0	0	0	0	0	0	0			0	155	5	1	2	11	14	1	2	1	1	1	5	5		180	2		1	3.6
10	2012	38	100			1	1		3		2	1	1	1	0	1	0	0	0	0	0	0	0	0	0	0	0			0	160	5	1	2	12	11	1	1	1	0	2	0	0		120	2		0	3.6
42	2009	36	58	27	6	3	2	1	1		2	2	0	0	0	0	0	0	0	0	0	0	0	0	0	0	0			580	148	2	1	6	9	8	1	2	0	3	2	0	0		90			1	4.2
44	2009	22	68	40		1	1	2	1	1	3	2	0	0	0	0	0	0	0	0	0	0	0	0	0	0	0			675	166	2	1	2	12	11	1	1	1	1	2	0	0		45			0	4.8
53	2008	25	75	38	2	3	1	2	1	1	2	2	0	0	0	0	0	0	0	0	0	0	0	0	0	0	0			557	156	2	1	2	12	11	1	1	0	1	1	5	36		40			0	4.2
61	2008	35	89	39	4	3	1	2	1	1	2	1	0	0	0	0	0	0	0	0	0	0	0	0	0	0	0	PTI		0	155	1	1	2	12	11	1	2	0	2	1	6	18		40			1	3.6
56	2008	26	68	38	3	1	1	2	1	1	2	1	0	0	0	0	0	0	0	0	0	0	1	0	0	0	0			668	162	2	1	2	12	11	1	1	1	1	2	0	0		40			0	4.8
12	2012	26	78	38	4	3	1	2	1	1	2	2	0	0	0	0	0	0	0	0	0	0	0	0	0	0	0			748	161	5	1	2	6	5	1	2	0	1	1	3	3		40			1	4.8
51	2008	40	64	39	0	3	1	2	1	1	3	2	0	0	0	0	0	0	0	0	0	0	0	0	0	0	0			693	156	2	1	2	9	8	1	3	0	3	1	5	5		60			1	4.2
11	2012	33	65	27	6	3	1	1	1	2	2	2	0	0	0	0	0	0	0	0	0	0	0	0	0	0	0			0	158	5	1	2	13		1	1	0	1	2				30			0	3
9	2012	31	79	37	1	1	1	2	1	1	1	2	0	0	0	0	0	0	0	0	0	0	0	0	0	0	0			661	163	2	1	2	11	10	1	4	1	3	1	1	6		20			1	4.2
10	2012	47	60	38	01	3	1	2	1	1	1	1	0	0	0	0	0	1	0	0	0	0	0	0	0	0	0			507	151	2	1	2	9	8	1	4	0	3	1	6	12		55			1	3
48	2009	23	65	36	4	1	1	2	1	1	1	2	0	0	0	0	0	0	0	0	0	0	0	0	0	0	0			578	165	5	2	1	12	11		1	1	1	1	6	12		60			0	3
13	2012	26	101	37	1	1	1	2	1	1	1	2	0	0	0	0	0	0	0	0	0	0	0	0	0	0	0			0	160	2	1	2	6	5	1	1	1	1	1	6	8		40			0	4.8
45	2009	33	91	40	4	3	1	2	1	1	1	2	0	0	0	0	0	0	0	0	0	0	0	0	0	0	0			852	170	5	1	2	13	14	1	2	0	2	1	6	12		40			0	4.8
34	2009	26	90	33		3	1	1	1	0	2	2	0	0	0	0	0	0	0	0	0	0	0	0	0	0	0			871	161	5	1	2	12	11	1	2	0	2	1	6	6		40			1	5.4
21	2010	36	70	40	0	1	1	2	1	1	1	2	0	0	0	0	0	0	0	0	0	0	0	0	0	0	0			608	160	2	1	6	14	15	1	2	1	2	1	6	21		30			1	4.2
34	2009	32	65	38	4	3	1	2	1	1	2	1	1	0	0	1	0	0	0	0	0	0	0	0	0	0	0			512	150	2	2	1	9	8	1	1	0	1	1	4	4		60			0	3.6
25	2010	27	83	38	6	3	1	2	1	1	2	2	0	0	0	0	0	0	0	0	0	0	0	0	0	0	0			704	164	1	1	2	12	11	1	2	0	2	1	3	7		40			1	4.2
29	2010	31	86	37	6	3	1	2	1	1	2	2	0	0	0	0	0	0	0	0	0	0	0	0	0	0	0			838	165	2	1	6		20	1	1	0	1	1	6	18		45			0	2.4
37	2009	26	89	34		3	1	1	1	1	2	2	0	0	0	0	0	0	0	0	0	0	0	0	0	0	0			657	163	5	1	6	12	11	1	2	0	1	1	0	2		40			1	5.4
27	2010	45	68	37		3	1	2	1	1	2	1	0	0	0	0	0	0	0	0	0	0	0	0	1	0	0			628	159	2	1	2	12	11	1	2	0	2	1	4	16		40			1	3.6
20	2011	34	53	32	3	3	1	1	1	1	1	2	0	0	0	0	0	0	0	0	0	0	0	0	0	0	0			458	146	2	1	2	5	4	1	3	2	3	1	6	21		40			1	4.2
26	2010	25	77	39	4	3	1	2	1	1	1		0	0	0	0	0	0	0	0	0	0	0	0	0	0	0			597	163	1	1	2	12	11	1	2	0	2	1	6	9		40			0	3
56	2008	44	75	38	6	3	1	2	1	1	1	1	0	0	0	0	0	0	0	0	0	0	0	1	0	0	0	TUMOR CEREBRAL BENIGNO		625	174	2	1	6	12	11		3	1	3	1	10	16		40			1	4.8
50	2008	39	86	40		3	1	2	1	1	3	2	0	0	0	0	0	0	0	0	0	0	0	0	0	0	0			850	161	2	2	3	12	11	1	2	0	2	1	6	18		999	1		1	3.6
17	2011	25	58	36	3	3	1	1	1	1	2	2	0	0	0	0	0	0	0	0	0	0	0	0	0	0	0			550	157	1	2	1	13	14	1	1	0	1	1	0	4		120	1		0	4.8
9	2012	36	62	39	1	3	1	2	1	1	1	1	0	0	0	0	0	0	0	0	0	0	1	0	0	0	0			586	155	2	1	2	12	11	1	3	0	3	1	4	4		50			1	4.2
36	2009	28	75	39	2	1	1	2	1	1	1	2	0	0	0	0	0	0	0	0	0	0	0	0	0	0	0			580	155	2	1	2	9	8	1	3	3	2	1	9	35		60			1	3
34	2009	23	104	36	04	3	1	2	1	1	2	1	0	1	0	0	0	0	0	0	0	0	0	0	0	0	0			902	155	1	1	6	12	11	1	2	1	2	1	6	24		45			0	4.8
33	2009	25	86	37	6	3	1	2	1	1	2	2	0	0	0	0	0	0	0	0	0	0	0	0	0	0	0			0	157	1	1	2	6	5	1	1	0	1	1	6	24		40			0	4.2
24	2010	40	68	38	4	3	1	2	1	1	3	1	0	0	0	0	1	0	0	0	0	0	0	0	0	0	0			571	157	5	1	2	10	9	1	3	0	2	1	3	3		30			1	3.6
26	2010	32	92	40		1	1	2	1	1	1	2	0	0	0	0	0	0	0	0	0	0	0	0	0	0	0			845	167	5	2	1	12	11	1	3	2	2	1	6	24		75			1	2.4
28	2010	20	50	36		3	1	1	1	1	1	2	0	0	0	0	0	0	0	0	0	0	0	0	0	0	0			410	153	5	1	2	8	7	1	2	0	1	1	3	3		40			1	3.6
17	2011	33	83	40		1	1	2	1	1	1	2	0	0	0	0	0	0	0	0	0	0	0	0	0	0	0			817	169	2	1	2	12	11	1	1	1	1	2	0	0		40			0	4.8
10	2012	19	79	41		1	1	2	1	1	3	1	0	1	0	0	0	0	0	0	0	0	0	0	0	0	0	ESFEROCITOSE HEREDITARIA		653	165	2	1	6	11	10	1	2	1	1	2	0	0		30			1	3.6
14	2011	19	83	38	4	1	1	2	1	1	1	2	0	0	0	0	0	0	0	0	0	0	0	0	0	0	0			868	163	5	1	2	7	6	1	1	1	1	1	6	14		40			0	5.4
43	2009	27	90	40		1	1	2	1	1	1	2	0	0	0	0	0	0	0	0	0	0	0	0	0	0	0			850	167	5	1	6	7	6	1	3	2	3	1	6	9		40			1	4.2
11	2012	25	114	39	2	3	1	2	1	1	1	1	0	0	0	0	0	0	0	0	0	1	0	0	0	0	0			1130	160	2	1	2	12	11	1	1	0	1	2	0	0		45			0	3.6
29	2010	40	127	36	5	3	1	1	1	1	2	1	1	1	0	1	0	0	0	0	0	0	0	0	0	0	0	VON WILLEBRAND		1150	172	5	1	2	12	11	1	4	0	2	1	3	3		40			1	4.8
17	2011	36	75	33	6	3	1	1	1		2	1	1	0	0	0	0	0	0	0	0	0	0	0	0	0	0			770	158	5	1	6	12	11	1	2	0	2	2	0	0	HAS	40			1	3.6
42	2009	27	60	38	1	3	1	2	1	1	1	1	0	0	0	0	0	0	0	0	0	0	0	0	1	0	0			640	148	5	1	2	12	13	1	1	0	1	1	4	12		60			0	3.6
20	2010	37	83	35	5	3	1	1	1	0	2	2	0	0	0	0	0	0	0	0	0	0	0	0	0	0	0			697	174	2	1	2	13	21	1	2	0	2	1	0	14		90			1	6
31	2009	32	98	41		1	1	2	1	1	1		0	0	0	0	0	0	0	0	0	0	0	0	0	0	0			1000	165	5	1	6	12	11	1	3	3	3	1	5	9		50			1	4.2
17	2011	36	53	37	6	2	1	2	1	1	1	2	0	0	0	0	0	0	0	0	0	0	0	0	0	0	0			449	151	1	1	6	12	11	1	2	1	2	1	5	5		40			1	4.8
19	2011	19	66	38	2	3	1	2	1	1	1	1	0	0	0	0	0	0	0	0	0	1	0	0	0	0	0			714	161	5	1	6	12	11	1	1	0	1	2	0	0		30			0	3
17	2011	27	85	38	2	1	1	2	1	1	1	2	0	0	0	0	0	0	0	0	0	0	0	0	0	0	0			639	168	1	2	1	13	14	1	1	1	1	1	6	8		45			0	4.8
18	2011	25	100	38	4	3	1	2	1	1	1	2	0	0	0	0	0	0	0	0	0	0	0	0	0	0	0			873	159	2	2	1	12	13	1	1	0	1	1	0	4		455	1		0	3
23	2010	32	81	40		1	1	2	1	1	1	2	0	0	0	0	0	0	0	0	0	0	0	0	0	0	0			752	165	2	1	2	12	11	1	3	2	3	1	1	1		40			1	1.2
26	2010	26	70	41	1	3	1	2	1	1	1	2	0	0	0	0	0	0	0	0	0	0	0	0	0	0	0			519	157	2	1	2	12	11	1	1	0	1	1	6	6		40			0	5.4
33	2010	34	65	40		1	1	2	1	1	1	2	0	0	0	0	0	0	0	0	0	0	0	0	0	0	0			754	153	2	1	2	9	8	1	4	2	3	1	6	24		40			1	4.2
15	2011	33	91	38	5	3	1	2	1	1	1	2	0	0	0	0	0	0	0	0	0	0	0	0	0	0	0			805	159	2	2	4	12	11	1	3	0	3	1	5	6		999	1		1	1.2
53	2008	45	72	40	3	3	1	2	1	1	3	1	0	1	0	0	0	0	0	0	0	0	0	0	0	0	0			754	149	5	1	6	13	15	1	2	0	2	1	6	15		30			1	3.6
8	2012	38	75	36	2	3	1	1	1	1	2	2	0	0	0	0	0	0	0	0	0	0	0	0	0	0	0			0	157	5	1	2	12	11	1	5	1	3	1	0	8		80			1	3
15	2011	38	70	40	1	2	1	2	1	1	1	2	0	0	0	0	0	0	0	0	0	0	0	0	0	0	0			513	156	5	1	2	9	8	1	2	1	2	1	6	16		42			1	2.4
54	2008	22	60	39	2	2	1	2	1	1	1	2	0	0	0	0	0	0	0	0	0	0	0	0	0	0	0			609	161	3	2	4	12	11	1	2	1	2	1	3	24		730	1		0	1.8
47	2009	30	104	41	6	3	1	2	1	1	1	1	0	1	0	0	0	0	0	0	0	0	0	0	0	0	0			1030	166	5	1	2	12	11	1	1	0	1	1	3	8		30			0	4.8
55	2008	32	78	38	4	1	1	2	1	1	1	2	0	0	0	0	0	0	0	0	0	0	0	0	0	0	0			717	172	1	1	6	12	11	1	2	1	2	1	1	1		60			1	5.4
37	2009	23	70	40		2	1	2	1	1	2	2	0	0	0	0	0	0	0	0	0	0	0	0	0	0	0			734	157	5	1	6	9	8	1	2	1	2	1	6	24		40			1	4.2
19	2010	27	80	39	2	1	1	2	1	1	1	1	0	0	0	0	0	0	0	0	0	0	0	0	0	0	0	ENXAQUECA		775	163	5	1	2	12	11	1	4	2	2	1	4	24		40			1	3.6
13	2011	25	77	38	6	3	1	2	1	1	1	2	0	0	0	0	0	0	0	0	0	0	0	0	0	0	0			650	165	5	1	2	12	11	1	1	0	1	1	1	1		90			0	3.6
13	2011	30	75	39	2	1	1	2	1	1	1	2	0	0	0	0	0	0	0	0	0	0	0	0	0	0	0			665	161	2	1	2	12	11	1	2	2	2	1	5	5		70			1	1.8
17	2011	36	55	32	2	3	1	1	1	1	2	1	0	0	0	0	0	1	0	0	0	0	0	0	0	0	0			580	159	2	1	6	12	11	1	1	0	1	2	0	0		90			0	3.6
29	2010	30	66	36	6	3	1	1	1	1	2	1	0	0	0	0	0	0	0	0	0	0	0	1	0	0	0			575	166	1	2	1	12	11	1	3	0	3	1	6	24	EPILEPSIA	40			1	3.6
35	2009	44	62	36	2	1	0	1	3		1	1	1	0	0	0	0	0	0	0	0	0	0	0	0	0	0			545	161	1	1	2	12	11	1	4	1	2	1	6	12		42			1	3.6
42	2009	30	94	40		3	1	2	1	1	3	1	0	0	0	0	0	0	0	1	0	0	0	0	0	0	0			725	169	2	1	2	11	10	1	3	0	3	2	0	0		360		TRATAMENTO PELAS COMPLICACOES DO PARTO	1	4.8
16	2011	23	78	41	6	2	1	2	1	1	1	2	0	0	0	0	0	0	0	0	0	0	0	0	0	0	0			612	162	5	1	2	12	11	1	1	1	1	1	4	4		40			0	4.8
11	2012	22	65	39	2	1	1	2	1	1	1	2	0	0	0	0	0	0	0	0	0	0	0	0	0	0	0			520	163	5	1	6	11	10	1	2	2	2	1	4	11		40			1	4.8
11	2012	38	64	38	4	3	1	2	1	1	1	2	0	0	0	0	0	0	0	0	0	0	0	0	0	0	0			576	150	2	1	2	12	11	1	4	1	4	1	6	8		40			1	4.8
19	2011	26	98	39	3	3	1	2	1	1	2	1	0	1	0	0	0	0	0	0	0	0	0	0	0	0	0			906	171	1	1	2	10	9	1	2	0	2	1	2	6		15			1	5.4
30	2010	43	66	40	4	3	1	2	1	1	2	1	1	0	0	0	0	0	0	0	0	0	0	0	0	0	0			610	155	2	2	4	2	1	1	5	4	5	1	8	8		999	1		1	1.2
29	2010	25	74	39	2	3	1	2	1		1	1	1	0	0	0	0	0	0	0	0	0	0	0	0	0	0			601	162	5	1	2	11	10	1	2	0	1	1	6	13		45			1	6
29	2010	33	63	35	5	3	1	1	1	1	1	1	0	0	0	0	0	0	0	0	0	0	0	0	1	0	0			535	156	5	1	6	5	4	1	4	2	3	1	4	4		50			1	4.8
32	2010	20	65	39	4	2	1	2	1	1	1	2	0	0	0	0	0	0	0	0	0	0	0	0	0	0	0			646	158	5	1	6	10	9	1	1	0	1	1	6	12		60			0	4.2
9	2012	25	140	32		3	1	1	1	1	2	1	0	0	0	0	0	0	0	0	0	0	1	0	0	0	0			1040	168	2	1	2	13	14	1	1	0	1	1	2	4		40			0	6
55	2008	33	76	41	0	2	1	2	1	1	1	2	0	0	0	0	0	0	0	0	0	0	0	0	0	0	0			540	162	5	2	1	12	11	1	1	0	1	1	8	8		120		MICOSE E HEMORROIDAS	0	1.8
57	2008	36	72	41	3	3	1	2	1	1	1	2	0	0	0	0	0	0	0	0	0	0	0	0	0	0	0			808	160	2	1	2	6	5	1	3	1	2	1	5	40		60			1	3
12	2012	40	92	41	1	3	1	2	1	1	1	1	0	1	0	0	0	0	0	0	0	0	0	0	0	0	0	TRACO FALCIFORME		785	154	1	1	2	12	11	1	3	0	2	1	6	12		45			1	2.4
8	2012	36	112	41	1	3	1	2	1	1	1	1	1	1	0	0	0	0	0	0	0	0	0	0	0	0	0			1000	176	1	1	6	13	13	1	1	0	1	1	6	8		160	8		0	4.2
34	2009	32	70	26	4	1	1	1	1	2	3	1	0	0	0	0	0	0	0	0	0	0	0	0	0	0	0			790	153	5	1	6	12	11	1	2	2	2	2				210	2		1	4.8
31	2010	31	70	38	6	1	1	2	1	1	2	1	0	0	0	0	0	1	0	0	0	0	0	0	0	0	0			670	171	5	1	2	12	11	1	1	1	1	1	5	24		40			0	4.2
14	2011	34	76	30	3	3	1	1	1		2	1	1	0	0	0	0	0	0	0	0	0	0	0	0	0	0	ANEMIA CRONICA		645	158	2	1	2	12	11	1	1	0	1	2	0	0		30			0	3.6
32	2010	26	76	39		1	1	2	1	1	1	2	0	0	0	0	0	0	0	0	0	0	0	0	0	0	0			750	165	5	1	2	11	10	1	2	2	2	1	6	8		45			1	5.4
39	2009	24	64	40	3	1	1	2	1	1	1	2	0	0	0	0	0	0	0	0	0	0	0	0	0	0	0			563	151	2	1	6	9	8	1	2	0	1	1	6	20		60			1	6
12	2012	28	80	36	0	3	1	1	1	1	3	1	0	1	0	0	1	0	0	0	0	0	0	0	0	0	0			649	166	2	1	6	12	11	1	3	0	3	1	6	13		30			1	5.4
15	2011	31	71	38	1	3	1	2	1	1	1	2	0	0	0	0	0	0	0	0	0	0	0	0	0	0	0			625	159	5	1	2	9	8	1	2	0	2	1	1	5		40			1	3.6
8	2012	38	45	39	1	3	1	2	1	1	2	2	0	0	0	0	0	0	0	0	0	0	0	0	0	0	0			627	147	5	1	2	5	4	1	4	0	3	1	6	6		90			1	1.2
56	2008	50	71	39	2	1	1	2	1	1	1	1	1	0	0	0	0	0	0	0	0	0	0	0	0	0	0			748	158	5	1	6	9	8	1	7	6	6	1	6	24		45			1	2.4
35	2009	24	73	41	1	1	1	2	1	1	1	2	0	0	0	0	0	0	0	0	0	0	0	0	0	0	0			655	167	2	1	2	10	9	1	2	1	2	1	7	24		50			0	5.4
15	2011	22	100	36		1	1	1	1	1	2	2	0	0	0	0	0	0	0	0	0	0	0	0	0	0	0			996	168	2	1	6	12	11	1	1	1	1	1	6	6		90			0	3.6
15	2011	40	75	35	2	3	1	1	1	1	2	2	0	0	0	0	0	0	0	0	0	0	0	0	0	0	0			600	160	5	1	6	12	11	1	3	0	3	1	6	15		30			1	3.6
21	2010	22	75	39	2	1	1	2	1	1	1	2	0	0	0	0	0	0	0	0	0	0	0	0	0	0	0			540	158	5	1	2	9	8	1	1	1	1	1	6	7		40			0	4.2
18	2011	21	50	36	3	1	1	1	1	1	1	2	0	0	0	0	0	0	0	0	0	0	0	0	0	0	0			464	158	2	1	2	12	11	1	1	1	1	1	4	8		30			0	4.2
11	2012	19	74	40	5	3	1	2	1	1	1	2	0	0	0	0	0	0	0	0	0	0	0	0	0	0	0			634	150	5	2	1	8	7	1	1	0	1	1	7	11		333	2		0	1.8
53	2008	27	97	37	6	1	1	2	1	1	1	2	0	0	0	0	0	0	0	0	0	0	0	0	0	0	0			910	162	5	1	2	12	11	1	2	2	2	1	4	9		40			1	5.4
12	2012	25	88	41	1	3	1	2	1	1	1	2	0	0	0	0	0	0	0	0	0	0	0	0	0	0	0			784	165	2	1	6	11	10	1	1	0	1	1	7	9		45			0	4.2
47	2009	40	114	39		3	1	2	1	1	2	1	0	0	0	0	0	0	1	0	0	0	0	0	0	0	0			1050	173	1	1	2	12	11	1	1	0	1	1	8	8		45			0	6
14	2011	26	70	38	1	1	1	2	1	1	1	1	0	0	0	0	0	0	0	0	0	0	0	0	0	1	0			574	158	5	1	6	12	11	1	1	1	1	1	6	6		50			0	1.2
27	2010	33	80	35		1	1	1	1	1	1	1	1	0	0	0	0	0	0	0	0	0	0	0	0	0	0			705	157	1	1	6	6	5	1	3	2	2	1	6	26		50			1	3
37	2009	34	64	39	3	3	1	2	1	1	1	2	0	0	0	0	0	0	0	0	0	0	0	0	0	0	0			555	156	1	1	2	12	11	1	2	0	2	1	3	4		60			0	3
15	2011	29	70	38	1	1	1	2	1	1	1	2	0	0	0	0	0	0	0	0	0	0	0	0	0	0	0			578	161	2	1	2	7	6	1	3	2	2	1	6	7		35			1	3.6
37	2009	24	70	40		3	1	2	1	1	1	2	0	0	0	0	0	0	0	0	0	0	0	0	0	0	0			765	157	2	1	6	9	8	1	3	0	2	1	6	24		91	4		1	3.6
15	2011	30	72	33		3	1	1	1	1	2	1	0	0	0	0	0	0	0	0	0	0	0	1	0	0	0			697	159	5	1	6	7	6	1	6	5	6	1	3	16		42			1	4.2
53	2008	39	65	38	4	3	1	2	1	1	2	1	1	0	0	0	0	1	0	0	0	0	0	0	0	0	0			0	160	2	1	2	12	11	1	2	0	2	1	6	48		10			1	4.8
47	2008	23	62	40		1	1	2	1	1	1	2	0	0	0	0	0	0	0	0	0	0	0	0	0	0	0			610	161	2	1	6	12	11	1	2	1	1	1	6	15		40			0	3.6
37	2009	34	59	40	3	1	1	2	1	1	1	2	0	0	0	0	0	0	0	0	0	0	0	0	0	0	0			627	165	1	2	3	7	6	1	4	2	3	1	6	12		999	1		1	2.4
29	2010	30	66	38	4	3	1	2	1	1	2	2	0	0	0	0	0	0	0	0	0	0	0	0	0	0	0			504	149	1	2	1	12	11	1	3	1	3	1	6	18		210	1		1	3
28	2010	39	65	39	2	3	1	2	1	1	2	2	0	0	0	0	0	0	0	0	0	0	0	0	0	0	0			568	158	2	1	6	13	15	1	2	0	1	1	4	15		40			1	4.8
34	2009	37	68	28	2	3	1	1	1	2	2	1	0	0	0	0	0	0	0	0	0	0	0	0	0	0	1	SÍNDROME PANICO E MIOMECTOMIA PREVIA		570	164	2	1	2	14	21	1	2	0	1	2	0	0		180			1	3
15	2011	37	65	34	4	3	1	1	1	0	1	1	0	0	0	0	1	0	0	0	0	0	0	0	0	0	0			520	148	5	2	1	5	4	1	4	3	4	1	0	14		60			1	3.6
33	2009	19	53	38	1	2	1	2	1	1	1	2	0	0	0	0	0	0	0	0	0	0	0	0	0	0	0			431	147	2	1	2	10	9	1	1	0	1	1	7	7		40			0	3.6
28	2010	28	58	37	5	3	1	2	1	1	1	2	0	0	0	0	0	0	0	0	0	0	0	0	0	0	0			482	158	2	1	2	12	11	1	2	0	2	1	6	6		60			1	4.2
35	2009	27	70	40	06	1	1	2	1	1	1	2	0	0	0	0	0	0	0	0	0	0	0	0	0	0	0			680	156	5	1	6	13	14	1	1	0	1	1	5	15		45			0	3.6
16	2011	21	82	39	2	1	1	2	1	1	3	2	0	0	0	0	0	0	0	0	0	0	0	0	0	0	0			714	174	5	1	2	11	10	1	1	1	1	1	6	17	PTI	47			0	3.6
29	2010	21	92	39	6	1	1	2	1	1	1	1	0	0	0	0	0	0	0	0	0	0	0	1	0	0	0			1000	167	2	2	1	10	9	1	1	1	1	1	1	1		180	1		0	3.6
16	2011	26	92	39	2	1	1	2	1	1	2	1	0	0	0	0	1	0	0	0	0	0	0	0	0	0	0			887	167	2	1	6	8	7	1	3	2	2	1	3	3		60			1	3.6
28	2010	25	86	41	5	3	1	2	1	1	2	1	0	0	0	0	0	0	1	0	0	0	0	0	0	0	0			650	169	5	2	1	12	11	1	1	0	1	2	0	0		240	1		0	1.8
25	2010	37	79	33	6	3	1	1	1	1	2	2	0	0	0	0	0	0	0	0	0	0	0	0	0	0	0			743	161	2	2	1	12	11	1	3	0	2	1	5	10		365	1		1	6
32	2009	41	68	39		1	1	2	1	1	1	2	0	0	0	0	0	0	0	0	0	0	0	0	0	0	0			759	163	5	1	6	6	5	1	4	2	4	1	4	4		45			1	1.2
35	2009	31	86	36	5	3	1	1	1	1	1	2	0	0	0	0	0	0	0	0	0	0	0	0	0	0	0			812	157	5	1	2	10	9	1	2	1	2	1	1	0		60			0	4.2
19	2010	22	60	37	6	1	1	2	1	1	1	2	0	0	0	0	0	0	0	0	0	0	0	0	0	0	0			0	160	5	2	3	12	11	1	2	2	2	1	4	4		45			0	5.4
27	2010	29	57	38		3	1	2	1	1	1	1	0	0	0	0	0	0	0	0	0	1	0	0	0	0	0	SIFILIS TRATADA		589	154	1	1	6	12	10	1	1	0	1	2	0	0		42			0	3.6
27	2010	28	80	37	6	3	1	2	1	1	2	1	1	0	0	0	0	0	0	1	0	0	0	0	0	0	0	HIPERTENSAO PORTAL		713	156	5	1	2	13	14	1	1	0	1	2				40			0	4.8
7	2012	21	62	39	6	3	1	2	1	1	2	1	0	0	0	0	0	0	0	1	0	0	0	0	0	0	0	TROMBOCITOPENIA ESSENCIAL	TROMBOCITEMIA	585	163	2	1	6	7	6	1	1	0	1	1	6	8		60			0	4.8
10	2012	23	79	40		1	1	2	1	1	1	2	0	0	0	0	0	0	0	0	0	0	0	0	0	0	0			760	164	2	1	6	12	11	1	2	1	2	1	6	7		30			1	4.2
16	2011	27	55	39	3	1	1	2	1	1	1	2	0	0	0	0	0	0	0	0	0	0	0	0	0	0	0			515	156	1	2	1	12	11	1	2	1	2	1	4	16		45			1	3.6
33	2009	34	64	39	2	1	1	2	1	1	2	2	0	0	0	0	0	0	0	0	0	0	0	0	0	0	0			564	158	2	1	6		13	1	4	4	4	1	4	24		45			1	3.6
25	2010	26	98	34	4	1	1	1	1	1	2	2	0	0	0	0	0	0	0	0	0	0	0	0	0	0	0			868	169	5	1	2	13	14	1	1	1	1	1	6	6		55			0	3.6
22	2010	35	70	37	0	3	1	2	1	1	1	2	0	0	0	0	0	0	0	0	0	0	0	0	0	0	0			611	162	5	1	2	13	14	1	1	0	1	1	4	12		45			0	3.6
26	2010	47	62	37	1	3	1	2	1	1	1	2	0	0	0	0	0	0	0	0	0	0	0	0	0	0	0			427	157	2	1	2	12	11	1	3	0	3	1	3	26		65			1	3.6
30	2010	29	105	37	4	3	1	2	1	1	1	1	0	1	0	0	0	0	0	0	0	0	0	0	0	0	0			1020	178	5	1	2	7	6	1	2	0	2	1	6	34		40			1	4.8
36	2009	37	70	37	1	3	1	2	1	1	1	2	0	0	0	0	0	0	0	0	0	0	0	0	0	0	0			693	159	5	1	2	12	11	1	3	0	2	1	6	11		40			1	5.4
53	2008	40	96	31	2	3	2	1	1	1	1	2	0	0	0	0	0	0	0	0	0	0	0	0	0	0	0			903	160	2	1	2	12	13	1	2	0	1	2	0	0		40			1	2.4
53	2008	33	79	40	5	1	1	2	1	1	1	2	0	0	0	0	0	0	0	0	0	0	0	0	0	0	0			660	160	5	2	3	5	4	1	4	3	3	1	4	5		40			1	5.4
55	2008	24	91	39	2	2	1	2	1	1	2	1	0	0	0	0	0	1	0	0	0	0	0	0	0	0	0			824	171	5	1	6	12	12	1	1	0	1	1	5	12		45			0	3.6
36	2009	36	70	29	2	3	1	1	1	1	3	1	1	0	0	0	0	0	0	1	0	0	0	0	0	0	0			582	153	5	1	6	3	2	1	6	0	1	2	0	0		60			1	3.6
18	2011	20	92	37	3	3	1	2	1	1	2	1	0	1	0	0	0	0	0	0	0	0	0	0	0	0	0			874	162	5	2	1	8	7	1	1	0	1	1	2	2		240	1		0	3.6
12	2012	39	84	39	2	1	1	2	1	1	2	1	1	0	0	0	0	0	0	0	0	0	0	0	0	0	0			922	159	2	1	2	9	8	1	3	2	3	1	6	6		48			1	3.6
49	2009	26	58	38	4	3	1	2	1	1	2	2	0	0	0	0	0	0	0	0	0	0	0	0	0	0	0			520	143	5	1	6	9	8	1	2	0	1	1	0	12		720	1		0	1.2
14	2011	24	90	37	1	3	1	2	1	1	1	2	0	0	0	0	0	0	0	0	0	0	0	0	0	0	0			963	161	2	1	6	9	8	1	3	1	3	1	6	14		40			1	4.2
11	2011	40	85	39	02	1	1	2	1	1	1	1	0	0	0	0	0	0	0	0	0	0	0	0	0	0	0	hepatite C		816	175	5	1	2	12	11	1	2	0	2	1	6	6		60			1	1.2
12	2012	34	113	40	3	2	1	2	1	1	1	1	0	1	0	0	0	0	0	0	0	0	0	0	0	0	0			1050	171	2	1	2	12	11	1	1	0	1	1	1	13		60			0	2.4
28	2010	31	101	36		3	1	1	1	1	2	1	1	0	0	0	0	0	0	0	0	0	0	0	0	0	0			1030	165	5	1	6	11	10	1	3	0	3	2	0	0		40			1	4.8
21	2010	29	100	38	6	3	1	2	1	0	1	2	0	0	0	0	0	0	0	0	0	0	0	0	0	0	0			822	169	1	2	1	12	11	1	2	1	2	2	0	0		999	1		1	1.2
21	2011	29	84	40	4	1	1	2	1	1	1	2	0	0	0	0	0	0	0	0	0	0	0	0	0	0	0			820	164	5	2	2	12	11	1	6	2	3	1	6	18	DOR PELVICA	60			1	4.2
40	2009	31	71	33	6	3	2	1	1	1	2	2	0	0	0	0	0	0	0	0	0	0	0	0	0	0	0			516	162	5	1	6	6	5	1	1	0	2	1	0	39		90			0	2.4
18	2011	32	105	36	3	3	1	1	1		2		0	0	0	0	0	0	0	0	0	0	0	0	0	0	0			977	165	5	1	6	12	11	1	2	1	2	1	4	4		45			1	2.4
45	2009	44	98	29	2	3	1	1	1	1	2	1	1	1	0	0	0	0	0	0	0	0	0	0	0	0	0			869	156	2	2	4	9	8	1	2	0	2	1	1	1		60			1	1.2
29	2010	30	125	40	5	3	1	2	1	1	1	1	1	1	0	1	0	0	0	0	0	0	0	0	0	0	0			1190	167	5	2	3	12	11	1	2	0	2	1	4	6		90			1	4.2
12	2011	35	66	37	3	3	1	2	1	1	2	1	0	0	0	0	0	0	0	0	0	0	0	1	0	0	0			525	173	2	2	1	12	11	1	1	0	1	1	1	1		999			0	5.4
6	2012	18	65	40		1	1	2	1	1	1	2	0	0	0	0	0	0	0	0	0	0	0	0	0	0	0			590	166	5	1	6	12	11	1	1	1	1	1	4	7		40			0	3.6
35	2009	30	80	38	4	1	1	2	1	1	1	1	0	0	0	0	0	0	0	0	0	0	0	0	0	0	0			840	166	2	1	2	13	14	1	1	1	1	1	3	6					0	3
35	2009	20	59	31	0	3	1	1	1	1	3	2	0	0	0	0	0	0	0	0	0	0	0	0	0	0	0			553	172	2	1	2	8	7	1	2	0	2	1	0	20		40			0	1.8
28	2010	31	95	38	1	1	1	2	1	1	1	2	0	0	0	0	0	0	0	0	0	0	0	0	0	0	0			643	156	2	1	6	9	8	1	2	2	2	1	4	6		60			1	4.8
17	2011	21	70	39	2	3	1	2	1	1	1	2	0	0	0	0	0	0	0	0	0	0	0	0	0	0	0			723	159	5	1	6	11	11	1	1	0	1	1	7	8		45			0	4.2
15	2011	33	87	40		3	1	2	1		1	2	0	0	0	0	0	0	0	0	0	0	0	0	0	0	0			746	172	5	1	2	12	11	1	2	1	2	1	0	8		40			1	4.2
45	2009	40	87	41	1	3	1	2	1	1	1	1	0	0	0	0	0	0	0	0	0	0	0	0	0	0	0	pancreatite aguda		810	161	5	1	2	12	11	1	2	0	2	1	6	18		60			1	3.6
50	2008	24	49	35	0	1	1	1	1	1	1	2	0	0	0	0	0	0	0	0	0	0	0	0	0	0	0			501	151	2	2	3	11	10	1	2	2	2	1	6	6		60			1	1.2
18	2011	31	110	39	5	3	1	2	1	1	2	1	0	1	0	0	0	0	0	0	0	0	0	0	0	0	0			1170	160	1	1	2	9	8	1	5	4	5	2	0	0		40			1	3.6
34	2009	25	49	37	5	3	1	2	1	1	2	1	0	0	0	0	0	0	0	0	1	0	0	0	0	0	0			515	162	5	1	6	12	11	1	1	0	1	1	7	7		60			0	3.6
35	2009	23	77	40	5	1	1	2	1	1	1	2	0	0	0	0	0	0	0	0	0	0	0	0	0	0	0			718	159	2	1	2	12	11	1	2	1	1	1	5	6		45			1	3
21	2010	22	77	39	2	1	1	2	1	1	1	2	0	0	0	0	0	0	0	0	0	0	0	0	0	0	0			800	158	2	1	6	7	6	1	1	1	1	2	0	0		45			0	3.6
12	2011	17	75	39	2	2	1	2	1	1	1	2	0	0	0	0	0	0	0	0	0	0	0	0	0	0	0			557	154	5	1	6	7	6	1	1	0	1	1	9	13		40			0	4.8
20	2011	22	67	35	2	1	1	1	1	1	1	2	0	0	0	0	0	0	0	0	0	0	0	0	0	0	0			531	161	1	2	1	10	9	1	1	1	1	1	6	19		450			0	3
50	2009	40	70	40		1	1	2	1	1	1	2	0	0	0	0	0	0	0	0	0	0	0	0	0	0	0			815	167	5	1	2	12	11	1	3	3	3	1	6	21		100	4		1	4.8
50	2009	29	98	40		1	1	2	1	1	2	2	0	0	0	0	0	0	0	0	0	0	0	0	0	0	0			0	169	2	1	2	12	11	1	3	1	2	1	6	18		40			1	4.2
37	2009	27	75	39	1	1	1	2	1	1	3	1	0	0	0	0	0	0	0	0	0	0	0	0	0	0	0	COLECISTOPATIA CRONICA		786	162	5	1	6	11	10	1	2	1	2	1	3	3		40			1	3
16	2011	25	68	39	0	3	1	2	1	1	2	2	0	0	0	0	0	0	0	0	0	0	0	0	0	0	0			560	153	2	1	2	12	11	1	1	0	1	1	5	5		60			0	5.4
14	2011	22	62	39	2	3	1	2	1	1	2	1	0	0	0	0	0	0	0	0	0	0	0	0	0	0	0	coagulopatia		638	153	2	1	6	11	10	1	2	0	2	1	3	9		50			1	3.6
12	2012	21	72	34		3	1	1	1	1	2	1	0	0	0	1	0	0	0	0	0	0	1	0	0	0	0			600	170	2	1	2	12	11	1	4	0	1	1	6	13		60			1	2.4
16	2011	31	83	37	1	3	1	2	1	1	2	2	0	0	0	0	0	0	0	0	0	0	0	0	0	0	0			679	169	2	1	6	8	7	1	7	2	7	1	6	14		60			1	1.2
11	2012	27	131	40	4	1	1	2	1	1	1	1	0	1	0	0	0	0	0	0	0	0	0	0	0	0	0	HEPATITE C		1220	171	1	1	6	12	11	1	1	1	1	1	3	3		40			0	3
13	2012	32	109	40		3	1	2	1	1	2	1	0	1	0	0	0	0	0	0	0	0	0	0	0	0	0			1040	166	2	1	6	7	6	1	2	0	2	1	3	3		60			1	3
10	2012	36	84	38	2	1	1	2	1	1	1	1	0	0	0	0	0	0	0	0	0	0	0	0	0	0	0	PTI		596	162	2	1	2	9	8	1	2	1	2	1	6	11		50			1	3
13	2011	26	85	39	2	3	1	2	1	1	1	2	0	0	0	0	0	0	0	0	0	0	0	0	0	0	0			844	169	5	1	2	12	11	1	1	0	1	1	6	6		90			0	2.4
27	2010	38	104	29		1	0	1	3		2	1	1	0	0	0	0	1	1	0	0	0	0	0	0	0	0			980	162	1	1	2	11	10	1	2	1	1	2	0	0		45			1	3.6
32	2009	32	82	38	6	1	1	2	1	1	1	2	0	0	0	0	0	0	0	0	0	0	0	0	0	0	0			739	164	2	1	2	13	16	1	2	2	2	1	5	31		90			0	3.6
11	2012	29	83	39	2	1	1	2	1	1	1	2	0	0	0	0	0	0	0	0	0	0	0	0	0	0	0			780	161	2	2	3	6	5	1	3	2	3	1	3	3		45			1	1.2
25	2010	30	72	40		3	1	2	1	1	1	2	0	0	0	0	0	0	0	0	0	0	0	0	0	0	0			580	168	2	1	2	12	11	1	2	0	2	1	6	18		40			1	2.4
12	2011	33	96	33	5	3	1	1	1	1	2	1	0	1	0	0	0	0	0	0	0	0	0	0	0	0	0			921	156	5	1	2	12	11	1	1	0	1	1	3	3		45			0	4.2
9	2012	19	65	39	2	1	1	2	1	0	3	2	0	0	0	0	0	0	0	0	0	0	0	0	0	0	0			785	159	5	1	6	11	10	1	1	1	1	1	0	0		45			0	3
52	2008	26	100	37	6	3	1	2	1	1	1	1	0	1	0	0	0	0	0	0	0	0	1	0	0	0	0			922	159	2	1	2	12	11	1	3	0	1	1	3	5		40			1	3
14	2011	26	77	38	4	1	1	2	1	1	1	1	0	0	0	0	0	0	0	0	0	0	0	0	0	0	0	PTI - ESPLENECTOMIA		676	157	5	1	2	11	10	1	3	3	3	1	5	14		40			1	4.2
35	2009	23	69	38	6	3	1	2	1	1	1	1	0	0	0	0	0	0	0	0	0	0	0	0	0	0	0		plaquetopenia	540	167	5	2	3	12	11	1	1	0	2	1	0	12					0	1.2
36	2009	35	116	38	2	3	1	2	1	1	2	1	1	1	0	1	0	0	0	0	0	0	0	0	0	0	0			1250	160	2	1	6	6	5	1	4	0	3	1	2	2		90			1	1.2
34	2009	36	84	40	6	3	1	2	1	1	1	1	0	0	0	0	0	0	0	0	0	0	0	0	0	0	0	hiperprolactinemia idiopática		705	153	2	1	6	12	11	1	1	0	1	1	5	12					0	6
12	2012	24	105	39		3	1	2	1	1	2	1	0	1	0	0	0	0	0	0	0	0	0	0	0	0	0			990	174	5	1	2	12	11	1	1	0	1	1	8	11		30			0	6
33	2009	23	88	40	5	2	1	2	1	1	1	2	0	0	0	0	0	0	0	0	0	0	0	0	0	0	0			820	163	2	1	2	13	14	1	1	0	1	1	3	3		95	4		0	3.6
23	2010	33	86	37	6	3	1	2	1	1	2	1	1	0	0	0	0	0	0	0	0	0	0	0	0	0	0			817	152	2	1	6	12	11	1	3	0	3	1	6	19		45			1	2.4
28	2010	44	74	8		5	0				3	1	1	0	0	0	0	0	0	0	0	0	0	0	0	0	0			805	160	2	1	2		10	1	2	0	0	2	0	0		40			1	4.2
24	2010	27	77	33		3	1	1	1		2		0	0	0	0	0	0	0	0	0	0	0	0	0	0	0			589	157	3	1	2	12	11	1	2	0	1	2	0	0		45			1	5.4
19	2011	35	75	39	2	3	1	2	1	1	1	1	0	0	0	1	0	0	0	0	0	0	0	0	0	0	0			664	155	5	1	6	8	7	1	2	0	2	1	6	18		45			1	2.4
40	2009	40	82	38	4	3	1	2	1	1	1	1	0	1	0	0	0	0	0	0	0	0	0	0	0	0	0			798	147	2	1	6	6	5	1	5	3	4	1	8	8		40			1	3
29	2010	25	75	36	3	3	1	1	1	1	1		0	0	0	0	0	0	0	0	0	0	0	0	0	0	0			530	162	2	1	6	10	9	1	3	2	3	1	3	3	SARCOMA FEMUR E	360	2		1	4.2
13	2011	25	57	36	5	3	1	1	1	1	2	1	0	0	1	0	0	0	0	0	0	0	0	0	0	0	0			474	154	5	1	6	5	4	1	2	0	2	1	4	16		60			1	1.8
11	2012	26	74	36	1	3	1	1	1	1	3	2	0	0	0	0	0	0	0	0	0	0	0	0	0	0	0			565	153	5	1	2	8	7	1	2	1	2	2	0	0		60			1	3.6
52	2008	43	74	36	3	3	2	1	1	1	2	2	0	0	0	0	0	0	0	0	0	0	0	0	0	0	0			559	158	2	2	1	5	4	1	2	0	3	2	0	0		90			1	1.2
28	2010	32	95	37	6	1	1	2	1	1	1	1	1	1	0	0	0	0	0	0	0	0	0	0	0	0	0			930	156	2	2	1	12	11	1	2	1	1	1	1	28		30			1	1.2
18	2011	39	107	40		3	1	2	1	1	1	1	0	1	0	0	0	0	0	0	0	0	0	0	0	0	0			1020	163	5	1	2	12	11	1	1	0	1	1	6	6		60			0	4.2
37	2009	32	88			5	0				2	2	0	0	0	0	0	0	0	0	0	0	0	0	0	0	0			865	165	5	1	2	8	7	1	5	4	4	2	0	0		60			1	4.8
16	2011	41	61	38	5	1	1	2	1	1	1	2	0	0	0	0	0	0	0	0	0	0	0	0	0	0	0			518	160	5	1	2	6	5	1	3	3	3	1	6	17		50			1	3
38	2009	30	60	27	5	3	1	1	1	1	2	2	0	0	0	0	0	0	0	0	0	0	0	0	0	0	0			480	154	2	1	6	13	14	1	1	0	1	2	0	0		20			0	3.6
35	2009	40	105	40	3	3	1	2	1	1	1	2	0	0	0	0	0	0	0	0	0	0	0	0	0	0	0			1160	166	2	2	3	12	11	1	2	0	2	1	4	19		40			1	4.2
21	2010	29	58	31	5	3	1	1	1	1	1	1	1	0	0	0	0	0	0	0	0	0	0	0	0	0	0	PRE-ECLAMPSIA GESTACAO PREVIA		471	157	2	1	6	8	7	1	3	0	3	1	2	2		40			1	2.4
16	2011	26	81	40	5	3	1	2	1	1	1	2	0	0	0	0	0	0	0	0	0	0	0	0	0	0	0			728	153	2	1	2	12	11	1	2	0	2	1	6	9		40			1	3.6
40	2010	30	68	37	6	3	1	2	1	1	1	2	0	0	0	0	0	0	0	0	0	0	0	0	0	0	0			600	163	2	1	2	12	11	1	1	0	1	1	4	18		45			0	3.6
10	2012	19	72	38	4	3	1	2	1	1	1	2	0	0	0	0	0	0	0	0	0	0	0	0	0	0	0			597	159	5	1	6	12	11	1	1	0	1	1	1	9		60			0	3.6
45	2009	41	56	40	3	1	1	2	1	1	1	2	0	0	0	0	0	0	0	0	0	0	0	0	0	0	0			800	163	1	1	2	12	11	1	3	1	2	1	9	28		40			1	4.2
24	2010	34	85	37	6	3	1	2	1	1	3	1	0	0	0	1	1	0	0	0	0	0	0	0	0	0	0			620	162	5	1	6	6	5	1	5	0	5	1	5	8	DM2 + DPOC	40			1	2.4
19	2011	24	66	39	2	1	1	2	1	1	1	1	0	0	0	0	0	0	0	0	0	0	0	0	0	0	0	HIPERCOLESTEROLEMIA		484	158	2	1	2	12	11		2	2	2	1	7	19		40			1	3.6
17	2011	23	59	40	5	1	1	2	1	1	1	2	0	0	0	0	0	0	0	0	0	0	0	0	0	0	0			470	155	5	1	6	12	11	1	1	1	1	1	12	18		60			0	3.6
12	2011	18	73	36	4	3	1	1	1	1	1	1	0	0	0	1	0	0	0	0	0	0	0	0	0	0	0			520	161	5	1	6	12	11	1	1	0	1	1	6	6		60			0	4.8
24	2010	25	62	39	5	3	1	2	1	1	2	2	0	0	0	0	0	0	0	0	0	0	0	0	0	0	0			640	167	2	1	6	12	11	1	3	0	2	1	6	6		30			1	4.2
16	2011	29	72	40		1	1	2	1	1	1	1	0	0	0	0	1	0	0	0	0	0	0	0	0	0	0			439	171	5	2	5	6	5	1	6	4	4	1	6	9		30			1	1.2
18	2011	38	127	37	1	3	1	2	1	1	2	1	1	1	0	1	0	0	0	0	0	0	1	0	0	0	0			1190	158	2	1	6	12	11	1	1	0	1	1	0	6		180			0	3.6
23	2010	26	83	38	1	1	1	2	1	1	2	1	0	0	0	0	0	0	0	0	0	0	0	0	0	0	0			829	157	5	1	6	12	11		2	1	1	1	5	8		40			1	3.6
21	2011	37	90	40		3	1	2	1	1	1	2	0	0	0	0	0	0	0	0	0	0	0	0	0	0	0			655	161	2	1	6	12	11	1	2	0	2	1	6	22		120	8		1	3.6
53	2008	42	83	37	1	3	1	2	1	1	2	1	0	1	0	0	0	0	0	0	0	0	0	0	0	0	0	VARIZES ESOFAGICAS E TROMBOSE DE MESENTERICA		890	160	5	1	6	14	15	1	1	0	1	1	0	8		40			0	4.2
17	2011	30	100	35	5	3	1	1	1		2	1	0	1	0	0	0	0	0	0	0	0	0	0	0	0	0			960	165	5	2	1	12	11	1	1	0	1	1	6	18		40			0	4.8
19	2011	29	126	39	06	3	1	2	1	1	2	1	0	1	0	0	0	0	0	0	0	0	0	0	0	0	0			1220	164	1	1	2	12	11	1	1	0	1	1	4	19		150			0	3.6
7	2012	24	50	39		3	0	2	3		3	2	0	0	0	0	0	0	0	0	0	0	0	0	0	0	0			500	157	1	1	2	5	4	1	4	3	2	2	0	0		365	4		1	1.8
10	2012	28	133	38	1	3	1	2	1	1	2	1	0	1	0	0	0	0	0	0	0	0	0	0	0	0	0			1350	163	5	1	2	9	8	1	1	0	1	1	4	4		25			0	1.8
7	2012	26	96	31	05	3	1	1	1	2	1	1	0	0	0	1	0	0	0	0	0	0	0	0	0	0	0			911	164	5	1	6	12	11	1	3	0	1	2				30			1	3
33	2009	29	128	37	1	3	1	2	1	1	1	1	1	1	0	0	0	0	0	0	0	0	0	0	0	0	0			1300	168	5	1	2	12	11	1	2	0	2	1	1	4		45			1	3.6
29	2010	23	69	36	3	1	1	1	1	1	1	2	0	0	0	0	0	0	0	0	0	0	0	0	0	0	0			602	161	2	1	2	12	11	1	3	1	1	1	2	2		45			1	4.2
16	2011	38	78	38	4	1	1	2	1	1	1	1	0	0	0	0	0	0	0	0	0	0	1	0	0	0	0			740	167	5	1	2	12	11	1	3	3	3	1	0	9		115	1		1	5.4
29	2010	39	73	38	4	3	1	2	1	1	1	1	0	0	0	0	0	0	0	0	0	0	0	0	0	0	0	TROMBOSE, BARIATRICA		819	158	2	1	2	14	13	1	1	0	1	1	1	1		45			0	3.6
26	2010	17	78	40		1	1	2	1	1	1	2	0	0	0	0	0	0	0	0	0	0	0	0	0	0	0			752	165	5	1	6	8	7	1	1	1	1	1	1	1		42			0	4.2
44	2009	29	100	36	5	1	1	1	1	1	2	1	0	0	0	0	0	0	0	0	0	0	0	1	0	0	0			930	166	2	1	6	12	11	1	2	1	2	2	0	0		90			1	3.6
47	2009	21	82	36	6	3	1	1	1	1	2	1	0	0	0	0	0	0	1	0	0	0	0	0	0	0	0			750	155	5	2	5	10	9	1	1	0	1	1	6	8		35			0	1.2
31	2009	30	75	32	3	3	1	1	1	1	2	2	0	0	0	0	0	0	0	0	0	0	0	0	0	0	0			637	163	2	1	6	12	11	1	2	1	2	1	2	2		60			1	3
11	2012	34	125	32	3	3	1	1	1	2	2	1	0	1	0	0	0	0	0	0	0	0	0	0	0	0	0			1160	167	2	1	6	11	10	1	2	0	2	2	0	0		20			1	1.8
36	2009	37	75	40		1	1	2	1	1	2	1	1	0	0	0	0	0	0	0	0	0	0	0	0	0	0			673	166	1	2	1	8	7	1	3	2	3	1	6	42		40			1	3
32	2009	20	82	40		3	1	2	1	1	2	2	0	0	0	0	0	0	0	0	0	0	0	0	0	0	0			760	161	2	2	4	11	10	1	1	0	1	2	0	0		40			0	1.2
20	2011	23	78	40	1	1	1	2	1	1	1	2	0	0	0	0	0	0	0	0	0	0	0	0	0	0	0			690	173	2	1	6	11	10	1	3	1	1	1	3	12		45			1	2.4
37	2009	39	98	39	2	1	1	2	1	1	1	1	0	1	0	0	0	0	0	0	0	0	0	0	0	0	0			973	170	5	1	2	12	11	1	5	4	4	1	6	36		60			1	1.8
3	2012	26	113	37	1	3	1	2	1	1	2	1	1	1	0	1	0	0	0	0	0	0	0	0	0	0	0			1090	162	2	1	6	6	5	1	3	1	2	2	0	0		45			1	3
48	2008	32	105	32	04	3	1	1	1	1	3	1	0	1	0	0	0	0	0	0	0	0	0	0	0	0	0			1080	169	2	2	3	12	11	1	3	0	3	2				60			1	3
7	2012	23	82	40	5	3	1	2	1	1	1	2	0	0	0	0	0	0	0	0	0	0	0	0	0	0	0			787	160	2	2	3	9	8	1	1	0	1	1	4	7		60			0	4.2
44	2009	25	96	40		1	1	2	1	1	1	1	0	1	0	0	0	0	0	0	0	0	0	0	0	0	0			925	163	1	1	2	11	10	1	3	1	1	1	6	18		40			1	3
18	2011	23	60	38	4	1	1	2	1	1	1	2	0	0	0	0	0	0	0	0	0	0	0	0	0	0	0			0	174	2	1	6	12	11	1	2	2	2	1	6	12		60			1	1.2
24	2010	27	80	37	6	3	1	2	1	1	2	1	0	0	0	0	0	0	1	0	0	0	0	0	0	0	0			756	161	5	1	2	12	11	1	2	0	1	1	6	12		850	2		1	3.6
22	2010	19	74	39	3	3	1	2	1	1	2	1	0	1	0	0	0	0	0	0	0	0	0	0	0	0	0			729	151	1	1	6	12	11	1	1	0	1	1	1	1		60			0	3.6
31	2010	23	80	39		3	1	2	1	1	2	2	0	0	0	0	0	0	0	0	0	0	0	0	0	0	0			745	160	2	1	6	12	11	1	2	0	1	1	6	12		40			0	2.4
25	2010	28	69	34	2	3	1	1	1	1	1	1	0	0	0	1	0	0	0	1	0	0	0	0	1	0	0			533	162	1	2	1	12	11	1	1	0	1	1	24	24		42			0	3.6
26	2010	50	96	37	2	3	1	2	1	1	1	1	1	0	0	0	0	0	0	0	0	0	0	0	0	0	0			920	166	5	1	6	1	0	1	17	13	14	1	18	24		120	4		1	2.4
22	2010	27	77	28		3	1	1	1	1	3	1	0	0	0	0	0	0	0	0	1	0	0	0	0	0	0			660	173	2	1	6	9	8	1	2	0	2	2	0	0		40			1	3
25	2010	36	59	34	4	3	1	1	1		2	1	0	0	0	0	1	1	0	0	0	0	0	1	0	0	0	TROMBOFILIA, USUARIA CRACK		657	156	1	2	1	11	10	1	4	1	3	1	9	25	TABAGISMO	999	2		1	1.8
49	2009	29	87	40		3	1	2	1	1	3	1	0	0	0	0	0	0	0	1	0	0	0	0	0	0	0			935	163	2	1	2	13	14	1	1	0	1	1	6	18		40			0	3.6
36	2009	36	54	38	3	3	1	2	1	1	2	1	0	0	0	0	0	0	0	0	0	0	0	0	0	0	0			472	150	2	1	2	12	11	1	2	0	2	1	3	6	bexiga neurogênica e meningomielocele	40			1	3.6
31	2009	31	94	38	4	3	1	2	1	1	2	1	1	1	0	0	0	0	0	0	0	0	0	0	0	0	0			895	156	2	1	6	12	11	1	1	0	1	1	1	1	HAC + DEPRESSAO	90			0	1.8
30	2010	25	54	38	1	3	1	2	1	1	1	2	0	0	0	0	0	0	0	0	0	0	0	0	0	0	0			535	156	5	1	6	10	9	1	4	0	2	1	5	9		45			1	1.8
6	2012	27	63	40	1	1	1	2	1	1	1	2	0	0	0	0	0	0	0	0	0	0	0	0	0	0	0			573	155	2	1	6	9	8	1	3	2	3	1	5	6		45			1	1.2
13	2011	34	70	40	5	3	1	2	1	1	1	2	0	0	0	0	0	0	0	0	0	0	0	0	0	0	0			531	157	5	1	6	13	14	1	2	0	2	1	3	14		50			1	2.4
7	2012	39	90	41	6	3	1	2	1	1	3	1	1	1	0	0	0	0	0	0	0	0	0	0	0	0	0			1000	166	5	2	1	10	9	1	5	3	4	1	7	7		999	2		1	1.2
25	2010	26	70	38	5	1	1	2	1	1	1	2	0	0	0	0	0	0	0	0	0	0	0	0	0	0	0			708	157	2	1	2	12	11	1	3	2	2	1	2	2		365	1		1	4.2
6	2012	41	84	39	2	3	1	2	1	0	3	1	1	0	0	1	0	0	0	0	0	0	0	0	0	0	0			724	166	5	1	2	12	11	1	5	0	4	1	6	6		95			1	1.2
16	2011	34	83	28		3	1	1	1	1	2	1	1	0	0	0	0	0	0	0	0	0	0	1	0	0	0			854	164	2	1	2	12	11	1	2	0	2	1	0	5		90			1	3.6
17	2011	29	100	40	5	3	1	2	1	1	1	2	0	0	0	0	0	0	0	0	0	0	0	0	0	0	0			895	160	1	1	6	11	10	1	2	0	2	1	6	17		40			1	1.8
53	2008	35	115	34	2	3	1	1	1	1	2	1	0	1	0	0	0	0	0	0	0	0	1	0	0	0	0			1050	166	5	1	2	12	11	1	3	0	3	1	5	6		60			1	4.8
17	2011	40	74	40		3	1	2	1	1	2	1	0	0	0	0	0	0	0	0	0	0	1	0	0	0	0	ARTRITE REUMATOIDE		644	152	2	1	2	12	11	1	2	0	2	1	6	16		60			1	1.8
24	2010	27	60	39	2	1	1	2	1	1	1	2	0	0	0	0	0	0	0	0	0	0	0	0	0	0	0			505	158	2	1	6	9	8	1	2	1	2	1	4	4		40			1	2.4
17	2011	35	50	39	2	1	1	2	1	1	1	2	0	0	0	0	0	0	0	0	0	0	0	0	0	0	0			500	154	5	2	3	11	10	1	3	3	3	1	6	12		45			1	3
28	2010	30	146	37	4	3	1	2	1	1	2	1	1	1	0	0	0	0	0	0	0	0	0	0	0	0	0			1360	165	2	1	2	12	11	1	1	0	1	2	0	0	OBESIDADE	40			0	4.8
33	2010	32	55			3	0	1	3		3	1	0	0	0	0	0	0	0	0	0	0	0	0	0	0	0	DROGAS		473	156	2	1	6	9	8	1	6	0	1	2	0	0		180		DEPRESSAO	1	3
41	2009	25	80	30	4	3	1	1	1	1	1	1	0	1	0	0	0	0	0	0	0	0	0	0	0	0	0			694	158	5	1	6	10	9	1	2	1	1	1	6	24		40			0	3.6
34	2009	23	96	39	3	1	1	2	1	1	2	1	0	0	0	0	0	0	0	1	1	0	0	0	0	0	0				174	2	1	2	12	11	1	2	1	1	2	0	0		30			0	1.2
16	2011	37	109	37	3	3	1	2	1	1	2	1	1	1	0	0	0	0	0	0	0	0	0	0	0	0	0			962	166	5	1	2	9	8	1	4	2	3	2	0	0		40			1	5.4
20	2011	26	86	36	4	3	1	1	1	1	2	1	0	0	0	0	0	0	0	0	0	0	0	1	0	0	0			797	161	2	1	2	6	5	1	2	0	1	1	8	14		40			1	4.8
32	2009	28	99	38	4	3	1	2	1	1	2	1	0	0	0	1	0	0	0	0	0	0	0	0	0	0	0			904	166	2	1	2	13	15	1	3	0	2	1	1	1		40			1	3.6
35	2009	32	61	26		3	1	1	1	0	3	1	0	0	0	1	0	0	0	1	0	0	0	0	0	0	0			487	159	5	2	1	11	10	1	2	0	2	2	0	0		90			1	4.8
33	2009	42	89	26	1	3	1	1	1	2	2	1	1	0	0	0	0	0	0	0	0	0	0	0	0	0	0	TROMBOFILIA, INCOMPETENCIA ISTMOCERVICAL		0	155	5	2	4	12	11	1	7	4	2	2				40			1	4.8
11	2012	19	90	29		3	1	1	1	1	2	1	0	0	0	0	0	1	0	0	0	0	0	0	0	0	0			580	180	2	1	6	11	10	1	2	0	1	1	4	4		30			0	3.6
48	2008	34	60	34	6	1	1	1	1	1	3	2	0	0	0	0	0	0	0	0	0	0	0	0	0	0	0			794	158	2	1	6	12	11	1	2	1	2	1	4	5		40			1	3
10	2011	23	110	37	1	1	1	2	1	1	1	2	0	0	0	0	0	0	0	0	0	0	0	0	0	0	0			1010	162	2	1	6	12	11	1	1	1	1	1	7	11		50			0	2.4
26	2010	39	78	40	3	1	1	2	1	1	2	1	1	0	0	0	0	0	0	0	0	0	0	0	0	0	0			783	166	2	1	2	9	8	1	3	3	3	1	1	16		40			1	3.6
29	2010	29	70	26		3	2	1	1	1	1	2	0	0	0	0	0	0	0	0	0	0	0	0	0	0	0			668	163	2	1	2	13	16	1	3	1	3	1	3	3		365	2		1	1.2
15	2011	17	93	38	4	1	1	2	1	1	1	1	0	0	0	0	0	0	1	0	0	0	0	0	0	0	0			905	166	1	1	6	10	9	1	1	1	1	1	2	2		60			0	1.8
9	2012	36	86	36	5	3	1	1	1	1	2	2	0	0	0	0	0	0	0	0	0	0	0	0	0	0	0			755	163	2	1	2	13	15	1	2	0	2	1	6	9		300	4		1	1.2
15	2011	29	90	37	1	3	1	2	1		2	2	0	0	0	0	0	0	0	0	0	0	0	0	0	0	0			0	170	2	2	1	12	11	1	4	0	4	1	4	4		999	1		1	1.2
34	2009	29	64	39	3	3	1	2	1	1	2	1	1	0	0	0	0	0	0	0	0	0	0	0	0	0	0			532	161	2	2	1	11	10	1	1	0	1	1	6	16		60			0	4.2
18	2011	40	87	36	4	3	1	1	1	1	2	1	1	0	0	0	0	0	0	0	0	0	0	0	0	0	0			700	166	2	1	6	11	10	1	2	0	2	1	5	10		50			1	3.6
50	2009	20	56	30	4	3	1	1	1	0	2	2	0	0	0	0	0	0	0	0	0	0	0	0	0	0	0			605	152	5	2	1	8	7	1	2	0	2	1	2	2		40			1	3.6
13	2011	35	78	34		3	1	1	1	1	3	1	0	0	0	1	0	0	0	0	0	0	1	0	0	0	0			760	146	2	1	2	12	11	1	3	1	2	2	0	0		30			1	1.2
30	2010	40	84	34	6	3	1	1	1		3	1	0	0	0	0	0	0	0	0	0	0	0	0	0	0	0	LITIASE RENAL		0	167	1	1	2	12	11	1	3	1	3	2	0	0		60			1	3.6
36	2009	30	72	36		3	1	1	1	1	2	1	0	0	0	0	0	0	0	0	0	0	0	0	0	0	0	TRANSTORNO BIPOLAR		667	169	2	1	6	12	11	1	3	0	1	1	4	12		60			1	3
25	2010	36	55	36	0	3	1	1	1	1	3	1	0	0	0	0	0	0	1	0	0	1	0	0	0	1	0	SIFILIS		434	165	5	1	6	6	5	1	4	3	4	2	0	0		45			1	3
26	2010	42	140	36	5	3	1	1	1	0	2	1	1	1	0	0	0	0	0	0	0	0	0	0	0	0	0			1210	169	5	1	2	7	6	1	3	0	2	1	6	26		45			1	3
19	2010	22	65	39	4	1	1	2	1	1	1	1	0	0	0	0	0	0	0	0	0	0	0	0	0	0	0	DEPRESSAO		470	162	2	2	1	9	8	1	1	1	1	1	3	6		120	1		0	3
15	2011	34	68	40	3	3	1	2	1	1	1	2	0	0	0	0	0	0	0	0	0	0	0	0	0	0	0			610	161	5	1	6	13	13	1	2	0	2	1	6	16		40			1	4.2
19	2010	29	104	34	3	1	1	1	1	1	1	1	0	1	0	0	0	0	0	0	0	0	0	0	0	0	0			1210	168	2	2	1	12	11	1	1	1	1	2	0	0		999	1		0	6
24	2010	47	80	38	1	1	1	2	1	1	1	1	0	0	0	0	0	0	0	0	0	0	1	0	0	1	0			760	160	5	1	2	1	0	1	7	7	7	1	15	15		40			1	2.4
29	2010	21	76	38	3	3	2	2	1	1	1	2	0	0	0	0	0	0	0	0	0	0	0	0	0	0	0			946	165	5	1	6	14	11	1	1	0	2	1	0	4		40			0	3.6
9	2012	29	116	38	04	3	1	2	1	1	2	1	0	1	0	0	0	0	0	0	0	0	1	0	0	0	0			1040	162	2	1	2	11	10	1	2	0	2	1	3	7		70			1	2.4
12	2011	28	89	36		3	1	1	1	1	2	1	0	0	0	0	1	0	1	0	0	0	0	0	0	0	0			759	161	2	1	6	12	11	1	2	1	2	1	0	3		45			1	3.6
53	2008	26		39	3	1	1	2	1	2	2	2	0	0	0	0	0	0	0	0	0	0	0	0	0	0	0			0	0	2	1	2	11	10	1	2	1	1	2				40			0	2.4
43	2009	37	69	35	5	3	1	1	1	1	2	2	0	0	0	0	0	0	0	0	0	0	0	0	0	0	0			590	164	2	1	2	13	15	1	1	0	1	1	6	7		180	2		0	2.4
14	2011	42	73			3	0		3		3	1	1	0	0	0	0	0	0	0	0	0	0	0	0	0	0			666	166	1	2	2	11	10	1	3	0	1	2	0	0		999			1	1.2
54	2008	23	82	37	1	3	1	2	1	1	2	2	0	0	0	0	0	0	0	0	0	0	0	0	0	0	0			885	171	2	1	2	12	11	1	1	0	1	1	2	2		25			0	3.6
12	2012	25	65	40	3	1	1	2	1	1	1	2	0	0	0	0	0	0	0	0	0	0	0	0	0	0	0			530	161	4	2	1	13	15	1	1	1	1	1	5	5		45			0	4.2
14	2011	34	95	37	1	1	1	2	1	1	1	1	0	0	0	0	0	0	0	0	0	0	0	0	1	0	0			963	174	4	1	6	12	11	1	3	1	2	1	6	12	dermatopolimiosite	100	4		1	3.6
33	2009	28	76	37	1	3	1	2	1	1	1	1	1	0	0	0	0	0	1	0	0	0	0	0	0	0	0			800	171	2	1	2	11	10	1	2	0	2	1	1	6		40			1	3.6
18	2011	39	82	39		1	1	2	1	1	1	2	0	0	0	0	0	0	0	0	0	0	0	0	0	0	0			660	165	2	1	2	12	11	1	4	4	4	1	4	4		60			1	3.6
26	2010	26	73	39	6	3	1	2	1	1	2	2	0	0	0	0	0	0	0	0	0	0	0	0	0	0	0			0	158	2	1	2	12	11	1	2	0	1	1	3	3		60			1	5.4
50	2009	38	62	38	6	1	1	2	1	1	1	2	0	0	0	0	0	0	0	0	0	0	0	0	0	0	0			570	156	5	1	2	12	11	1	3	3	3	1	5	36		999	3		1	3.6
36	2009	33	72	37	6	3	1	2	1	1	2	2	0	0	0	0	0	0	0	0	0	0	0	0	0	0	0			610	165	5	1	2	12	11	1	5	0	3	1	4	32		40			1	4.2
30	2010	38	95	38	4	3	1	2	1	1	1	1	1	1	0	0	0	0	0	0	0	0	0	0	0	0	0			880	161	2	2	1	11	10	1	2	0	2	1	4	34		180	1		1	3
35	2009	26	53	40	5	3	1	2	1	1	2	2	0	0	0	0	0	0	0	0	0	0	0	0	0	0	0			436	149	2	1	2	12	11	1	2	0	1	1	0	11		40			1	4.2
12	2011	29	78	40		1	1	2	1	1	1	2	0	0	0	0	0	0	0	0	0	0	0	0	0	0	0			627	162	1	1	6	12	11	1	2	2	2	1	6	6		50			1	3.6
21	2010	34	75	40	4	3	1	2	1	1	1	1	0	0	0	0	0	1	0	0	0	0	0	0	0	0	0			707	158	2	1	2	12	11	1	3	2	3	1	6	12		50			1	2.4
27	2010	32	90	37	6	1	1	2	1	1	1	2	0	0	0	0	0	0	0	0	0	0	0	0	0	0	0			739	171	1	1	2	12	11	1	2	1	2	1	6	6		30			1	3.6
12	2012	40	89	35	2	3	1	1	1	1	2	1	0	1	0	0	0	0	0	0	0	0	0	0	0	0	0			830	154	1	2	3	9	8	1	4	1	4	1	6	12		45			1	2.4
8	2012	33	66	36	3	3	1	1	1	1	2		0	0	0	0	0	0	0	0	0	0	0	0	0	0	0			693	152	5	1	2	13	15	1	1	0	1	1	0	5		50			0	4.8
39	2009	36	62	40		3	1	2	1	1	2	2	0	0	0	0	0	0	0	0	0	0	0	0	0	0	0			458	150	2	1	6	9	8	1	1	0	1	1	6	39		40			0	3.6
25	2010	31	86	37	6	1	1	2	1	1	1	2	0	0	0	0	0	0	0	0	0	0	0	0	0	0	0			750	170	5	1	2	12	11	1	4	2	4	1	6	25		40			1	4.2
16	2011	40	103	37	3	3	1	2	1	1	2	1	0	1	0	0	0	0	0	0	0	0	0	0	0	0	0			948	162	2	1	2	12	11	1	3	0	3	1	6	6		60			1	3
29	2010	19	56	41	2	1	1	2	1	1	1	2	0	0	0	0	0	0	0	0	0	0	0	0	0	0	0			585	164	1	2	1	10	9	1	1	1	1	1	3	8		45			0	3.6
19	2011	30	67	32	3	3	1	1	1	1	2	2	0	0	0	0	0	0	0	0	0	0	0	0	0	0	0			627	167	2	1	2	12	11	1	1	0	1	2	0	0		50			0	4.2
15	2011	38	90	35	5	3	2	1	1	0	1	2	0	0	0	0	0	0	0	0	0	0	0	0	0	0	0			669	167	1	1	2	12	11	1	1	0	2	1	3	3		45			0	3.6
38	2009	28	82	38	4	1	1	2	1	1	1	2	0	0	0	0	0	0	0	0	0	0	0	0	0	0	0			795	168	2	1	2	12	11	1	1	1	1	1	5	7		40			0	5.4
32	2010	29	93	39	4	1	1	2	1	1	1	2	0	0	0	0	0	0	0	0	0	0	0	0	0	0	0			825	167	5	1	6	12	11	1	1	1	1	1	4	8		40			0	3.6
17	2011	35	88	36	6	3	1	1	1	1	2	1	0	1	0	0	0	0	0	0	0	0	0	0	0	0	0			694	149	2	1	2	11	10	1	3	1	2	1	6	17		40			1	3.6
14	2011	26	84	39	2	3	1	2	1	1	1	1	0	0	0	0	0	0	0	0	0	0	1	0	0	0	0			800	165	2	2	1	13	15	1	1	0	1	1	3	3		999	1		0	3
15	2011	25	99	37	5	3	1	2	1	1	1	2	0	0	0	0	0	0	0	0	0	0	0	0	0	0	0			985	166	5	1	2	12	11	1	1	0	1	2	0	0		40			0	4.2
53	2008	25	60	40	3	3	1	2	1	1	1	2	0	0	0	0	0	0	0	0	0	0	0	0	0	0	0			555	150	5	1	6	12	11	1	1	0	1	1	8	8		60			0	3.6
18	2011	18	50	30	3	1	1	1	1	0	1	2	0	0	0	0	0	0	0	0	0	0	0	0	0	0	0			460	154	2	2	1	6	5	1	1	1	1	1	3	3		40			0	5.4
28	2010	17	60	41	1	1	1	2	1		1	2	0	0	0	0	0	0	0	0	0	0	0	0	0	0	0			418	152	5	2	1	9	8	1	1	1	1	1	6	24		40			0	3.6
12	2011	29	70	39		1	1	2	1	1	1	2	0	0	0	0	0	0	0	0	0	0	0	0	0	0	0			826	169	1	1	6	11	10	1	1	1	1	1	3	13		30			0	4.2
18	2011	21	94	37		3	1	2	1	1	3	2	0	0	0	0	0	0	0	0	0	0	0	0	0	0	0			726	169	5	1	2	9	8	1	2	0	1	1	0	17	TVP	40			1	3.6
26	2010	41	62	27	6	3	1	1	1	1	3	2	0	0	0	0	0	0	0	0	0	0	0	0	0	0	0			0	157	2	1	2	12	11	1	9	0	1	2	0	0		40			1	2.4
10	2012	29	67	35	5	1	1	1	1	1	2	1	1	0	0	0	0	0	0	0	0	0	0	0	0	0	0			0	159	5	1	6	6	5	1	2	2	1	1	6	12		40			1	4.8
25	2010	34	70	39	5	1	1	2	1	1	1	2	0	0	0	0	0	0	0	0	0	0	0	0	0	0	0			706	165	1	1	2	12	11	1	2	2	2	1	3	5		40			1	1.8
47	2009	25	67	33	6	1	1	1	1	1	2	2	0	0	0	0	0	0	0	0	0	0	0	0	0	0	0			550	149	2	2	1	13	15	1	1	1	1	2	0	0		40			0	2.4
16	2011	18	76	39	2	1	1	2	1	1	1	2	0	0	0	0	0	0	0	0	0	0	0	0	0	0	0			546	156	2	2	1	12	11	1	1	1	1	1	4	4		40			0	4.2
25	2010	32	76	40		2	1	2	1	1	1	2	0	0	0	0	0	0	0	0	0	0	0	0	0	0	0			710	159	5	1	6	5	4	1	2	2	2	1	7	24		45			1	3.6
19	2011	18	51	37	6	1	1	2	1	1	1	1	0	0	0	0	0	0	0	0	0	0	0	0	0	0	1	DROGAS		465	156	1	1	2	6	5	1	1	1	1	1	6	23		30			0	4.2
44	2009	36	90	37	1	3	1	2	1	1	1	1	0	0	0	0	0	0	0	0	0	0	0	0	1	0	0			896	149	5	1	2	6	5	1	5	1	3	1	3	24		40			1	2.4
13	2011	35	66	35		3	1	1	1	1	3	1	0	0	0	1	1	0	0	0	0	0	1	0	0	0	0			710	158	5	1	2	1	1	1	7	0	5	1	0	13		180	4		1	5.4
34	2009	26	73	39	2	1	1	2	1	1	1	2	0	0	0	0	0	0	0	0	0	0	0	0	0	0	0			924	150	2	2	2	9	8	1	3	2	2	1	4	26		40			1	4.2
47	2009	41	96	41	1	3	1	2	1	1	1	1	0	1	0	0	0	0	0	0	0	0	0	0	0	0	0			843	156	2	1	2	8	7	1	2	0	2	1	5	12		45			1	2.4
23	2010	33	76	39	2	1	1	2	1	1	1	2	0	0	0	0	0	0	0	0	0	0	0	0	0	0	0			727	150	5	1	2	5	4	1	2	1	2	1	8	8		40			1	4.8
22	2010	34	75	38	3	3	1	2	1	1	1	2	0	0	0	0	0	0	0	0	0	0	0	0	0	0	0			552	155	2	1	2	13	18	1	2	0	2	1	6	22		45			1	3.6
41	2009	29	74	37	1	3	1	2	1	1	1	1	0	0	0	0	0	0	0	0	0	0	1	0	0	0	0			560	163	5	1	2	11	10	1	3	0	2	1	5	10		40			1	3.6
21	2010	35	104	36		3	1	1	1	1	2	1	0	1	0	0	0	0	0	0	0	0	0	0	0	0	0			863	166	1	1	2	12	11	1	4	0	1	1	4	4		60			1	2.4
19	2011	44	69	29	2	3	1	1	1	1	3	1	0	0	0	1	0	0	0	0	0	0	0	0	0	0	0	CIRROSE HEPATICA		735	174	2	1	2	12	11	1	5	0	4	2	0	0		230			1	5.4
16	2011	31	97	27	0	3	1	1	1	2	2	1	0	1	0	0	0	0	0	0	0	0	0	0	0	0	0			762	162	2	1	2	8	7	1	1	0	1	2	0	0		90			0	1.2
19	2011	32	75	39	5	3	1	2	1	1	3	2	0	0	0	0	0	0	0	0	0	0	0	0	0	0	0			681	152	5	1	2	12	11	1	4	1	3	1	0	12		90			1	3.6
34	2009	41	57	39	5	3	1	2	1	1	1	1	1	0	0	0	0	0	0	0	0	0	0	0	0	0	0		toxoplasmose	425	142	5	1	2	9	8	1	2	0	2	1	5	9		45			1	3
15	2011	23	55	38	4	3	1	2	1	1	2	2	0	0	0	0	0	0	0	0	0	0	0	0	0	0	0			550	163	2	1	2	12	11	1	1	0	1	1	6	8		40			0	3
35	2009	35	86	37	5	3	1	2	1	1	2	1	0	0	0	0	0	0	0	0	0	0	0	0	0	0	0	HEPATITE B		645	163	2	1	2	9	8	1	2	0	2	2	0	0		50			1	4.8
34	2009	40	127	34	4	3	1	1	1	1	2	1	1	1	0	1	0	0	0	0	0	0	1	0	0	0	0			1220	157	5	1	2	5	4	1	3	0	1	1	6	8		40			1	5.4
16	2011	17	84	38	6	1	1	2	1	1	1	2	0	0	0	0	0	0	0	0	0	0	0	0	0	0	0			856	162	2	1	6	9	8	1	1	1	1	1	0	0		40			0	3
33	2009	29	69	39		3	1	2	1	1	3	1	0	0	0	0	0	0	0	0	0	0	0	0	0	0	0			0	151	5	1	6	13	14	1	1	0	1	1	4	4					0	2.4
31	2010	29	65	38		3	1	2	1	1	3	2	0	0	0	0	0	0	0	0	0	0	0	0	0	0	0			635	160	2	1	2	13	15	1	1	0	1	1	1	1		60			0	2.4
32	2009	20	60	37	1	3	1	2	1	1	1	2	0	0	0	0	0	0	0	0	0	0	0	0	0	0	0			537	166	5	1	6	8	7	1	1	0	1	1	3	9		40			0	4.8
36	2009	24	68	38	04	1	1	2	1	1	1	2	0	0	0	0	0	0	0	0	0	0	0	0	0	0	0			586	160	5	2	1	12	11	1	2	1	1	1	4	12		60			1	3
37	2009	32	65	34	4	3	1	1	1	0	2	2	0	0	0	0	0	0	0	0	0	0	0	0	0	0	0			640	144	2	1	2	13	16	1	1	0	1	2	0	0		40			0	4.8
33	2009	25	64	39		1	1	2	1	1	2	2	0	0	0	0	0	0	0	0	0	0	0	0	0	0	0			599	156	2	1	2	12	11	1	1	0	1	1	4	9		30			0	2.4
23	2011	32	73	39	2	1	1	2	1	1	1	2	0	0	0	0	0	0	0	0	0	0	0	0	0	0	0			570	157	2	1	6	12	11	1	2	1	2	1	6	8		60			1	2.4
25	2011	41	101	38	4	3	1	2	1	1	2	1	0	1	0	0	0	0	0	0	0	0	0	0	0	0	0	heterozigose MTHFR		980	169	2	1	6	12	11		3	0	3	1	4	24		120		TROMBOSE	1	3.6
21	2010	37	79	38		1	1	2	1	1	2	1	0	0	0	0	0	0	0	0	0	0	0	0	0	1	0			681	163	2	1	6	12	11		3	2	3	2	0	0		60			1	3.6
23	2010	25	83	38	1	1	1	2	1	1	1	2	0	0	0	0	0	0	0	0	0	0	0	0	0	0	0			723	172	1	1	6	12	11	1	2	2	2	1	2	2		30			1	3.6
11	2012	26	45	30		3	1	1	1	1	2	1	1	0	0	0	0	0	0	0	0	0	1	0	1	0	0			420	158	2	1	2	11	10	1	6	0	2	2				30			1	5.4
19	2011	35	60	25	2	1	0	1	3		2	1	1	0	0	0	0	0	0	0	0	0	1	0	1	0	0			0	161	5	1	2	12	11	1	9	4	1	2				45			1	1.2
30	2010	26	91	40		3	1	2	1	1	1	2	0	0	0	0	0	0	0	0	0	0	0	0	0	0	0			937	160	2	1	6	9	8	1	1	0	1	1	5	5		30			0	3.6
34	2009	24	70	40		2	1	2	1	1	1	2	0	0	0	0	0	0	0	0	0	0	0	0	0	0	0			521	159	1	2	4	10	9	1	2	0	1	1	4	9		40			1	3.6
51	2008	28	65	25	03	3	1	1	1	2	1	2	0	0	0	0	0	0	0	0	0	0	0	0	0	0	0			727	162	2	1	2	9	8	1	3	0	2	2				35			1	3.6
35	2009	38	55	37	1	3	1	2	1	1	2	2	0	0	0	0	0	0	0	0	0	0	0	0	0	0	0			584	151	2	1	2	5	4	1	2	0	1	1	0	20		90			1	3.6
26	2010	29	108	33	4	3	1	1	1	1	2	1	1	0	0	0	0	0	0	0	0	0	0	0	0	0	0			1040	166	5	1	2	12	11	1	1	0	1	2	0	0		60			0	3.6
19	2010	26	62	37		3	1	2	1	1	1	1	0	0	0	0	0	0	0	0	0	0	0	0	0	0	0	ISOIMUNIZAÇÃO Rh		530	162	5	1	6	12	11	1	2	0	3	1	7	20		45			1	2.4
13	2011	39	72	37	1	3	1	2	1	1	2	1	1	0	0	0	0	0	0	0	0	0	0	0	0	0	0			654	156	5	1	6	9	8	1	2	1	2	1	10	13		40			1	4.8
9	2012	24	63	35		3	1	1	1	1	3	1	0	0	0	0	0	0	0	0	1	0	0	0	0	0	0			546	152	2	1	6	9	8	1	1	0	1	1	1	1		60			0	2.4
53	2008	19	83	37	6	3	1	2	1	1	2	1	0	1	0	0	0	0	0	0	0	0	0	0	0	0	0			1090	169	1	1	2	12	11	1	1	0	1	2	0	0		360	4		0	3.6
28	2010	32	100	29	4	3	1	1	1	2	2	1	1	1	0	0	0	0	0	1	0	0	0	0	1	0	0			860	169	5	1	2	12	11	1	3	0	3	2	0	0		40			1	3.6
19	2011	24	80	41	1	3	1	2	1	1	1	2	0	0	0	0	0	0	0	0	0	0	0	0	0	0	0			618	156	5	1	6	13	14	1	1	0	1	1	6	9					0	3.6
20	2011	22	103	41	1	3	1	2	1	1	1	2	0	0	0	0	0	0	0	0	0	0	0	0	0	0	0			1230	170	2	2	1	12	11	1	2	0	2	1	5	20		999			1	1.2
13	2011	23	90	39	2	3	1	2	1	1	1	2	0	0	0	0	0	0	0	0	0	0	0	0	0	0	0			794	152	5	1	2	6	5	1	2	1	2	1	6	14		40			1	3.6
13	2011	31	77	41	3	3	1	2	1	1	1	2	0	0	0	0	0	0	0	0	0	0	0	0	0	0	0			752	152	2	1	2	12	11	1	2	0	2	1	6	8		40			1	3
8	2012	25	59	37	1	1	1	2	1	1	1	1	0	0	0	0	0	1	0	0	0	0	0	0	0	0	0			580	163	2	1	2	12	11	1	1	1	1	1	6	8		60			0	3.6
55	2008	36	70	40		3	1	2	1	1	3	2	0	0	0	0	0	0	0	0	0	0	0	0	0	0	0			0	147	5	1	2	4	3	1	4	3	4	1	0	2		120	4		1	2.4
14	2011	24	63	38	4	1	1	2	1	1	1	2	0	0	0	0	0	0	0	0	0	0	0	0	0	0	0			556	163	5	1	6	10	9	1	3	2	2	1	6	13		40			1	4.2
15	2011	24	56	37	6	3	1	2	1	1	2	2	0	0	0	0	0	0	0	0	0	0	0	0	0	0	0			605	148	2	1	2	9	8	1	3	0	3	1	6	6		40			1	3
16	2011	29	60	38	2	3	1	2	1	1	2	1	0	0	0	0	0	0	0	0	1	0	0	0	0	0	0			530	155	5	1	2	12	11	1	1	0	1	1	4	4		30			0	3.6
15	2010	30	75	36	5	3	1	1	1	1	2	1	0	1	0	1	0	0	0	0	0	0	0	0	0	0	0			675	157	5	2	1	9	8		1	0	1	1	2	4		40			0	4.2
54	2008	28	73	40	3	3	1	2	1	1	1	2	0	0	0	0	0	0	0	0	0	0	0	0	0	0	0			600	158	5	1	2	12	11	1	1	0	1	2	0	0		30			0	4.8
16	2011	36	86	37	6	3	1	2	1	1	1	2	0	0	0	0	0	0	0	0	0	0	0	0	0	0	0			752	165	5	1	2	6	5	1	3	0	3	1	6	6		40			1	2.4
11	2012	19	65	40	0	1	1	2	1	1	1	1	1	0	0	0	0	0	0	0	0	0	0	0	0	0	0	SOPRO CARDIACO		470	155	5	2	1	12	11	1	1	1	1	1	6	10		60			0	3
23	2010	26	63	39	2	3	1	2	1	1	1	2	0	0	0	0	0	0	0	0	0	0	0	0	0	0	0			586	165	2	1	6	14	17	1	2	0	1	1	6	13		60			1	3
16	2011	27	87	37	1	3	1	2	1	1	2	1	1	0	0	0	0	0	0	0	0	0	0	0	0	0	0			868	165	5	1	6	12	11	1	2	0	1	2	0	0		60			1	3
14	2011	26	75	39	2	3	1	2	1	1	1	2	0	0	0	0	0	0	0	0	0	0	0	0	0	0	0			697	160	2	1	2	7	6	1	3	0	2		3	3	distúrbio sexual	60			1	1.2
36	2009	27	68	40	3	3	1	2	1	1	1	2	0	0	0	0	0	0	0	0	0	0	0	0	0	0	0			540	164	5	1	2	9	8	1	1	0	1	1	3	10		30			0	2.4
16	2011	23	84	36	6	3	1	1	1	1	2	2	0	0	0	0	0	0	0	0	0	0	0	0	0	0	0			572	163	5	1	2	12	11	1	1	0	1	1	6	16		45			0	3.6
44	2009	24	68	40	5	3	1	2	1	1	1	2	0	0	0	0	0	0	0	0	0	0	0	0	0	0	0			696	154	2	1	6	11	10	1	2	0	2	1	5	33		40			1	4.8
26	2010	33	92	37	6	3	1	2	1	1	2	1	0	0	0	0	1	0	0	0	0	0	0	0	0	0	0			830	166	5	1	2	11	10	1	5	1	3	1	6	12		240	1		1	4.8
23	2010	29	67	37	3	3	1	2	1	1	1	2	0	0	0	0	0	0	0	0	0	0	0	0	0	0	0			548	158	2	1	2	8	7	1	2	1	2	1	7	12		40			1	1.2
21	2010	37	85	37	6	3	1	2	1	1	1	1	0	0	0	1	0	0	0	0	0	0	0	0	0	0	0	CIRROSE HEPATICA		885	157	2	1	2	8	7	1	3	0	3	2				40			1	4.8
7	2012	20	72	35	5	3	1	1	1	1	2	1	0	0	0	0	0	0	0	0	0	0	1	0	0	0	0			613	155	2	1	6	12	11	1	1	0	1	1	6	7		18			0	2.4
8	2012	31	45	29		3	1	1	1	1	2	2	0	0	0	0	0	0	0	0	0	0	0	0	0	0	0			450	141	2	1	2	7	6	1	4	0	4	1	0	9		120	4		1	4.2
22	2010	25	79	40	1	3	1	2	1	1	1	2	0	0	0	0	0	0	0	0	0	0	0	0	0	0	0			734	161	5	1	2	13	15	1	1	0	1	1	7	11		90			0	3.6
28	2010	30	74	37		1	1	2	1	1	2	2	0	0	0	0	0	0	0	0	0	0	0	0	0	0	0			700	160	1	1	2	12	11	1	1	1	1	1	6	12		60			0	3.6
37	2009	32	68	28		3	1	1	1	1	2	1	1	1	0	0	0	0	0	0	0	0	0	0	0	0	0			585	155	2	1	6	7	6	1	4	3	4	1	0	0		30			1	2.4
14	2011	34	64	39	4	3	1	2	1	1	3	2	0	0	0	0	0	0	0	0	0	0	0	0	0	0	0			504	160	2	1	2	7	6	1	3	0	2	1	6	7		45			1	2.4
12	2012	22	86	37	1	2	1	2	1	1	1	2	0	0	0	0	0	0	0	0	0	0	0	0	0	0	0			720	167	1	1	6	12	11	1	1	0	1	1	3	5		50			0	4.2
34	2009	40	104	39	2	3	1	2	1	1	2	1	1	1	0	0	0	0	0	0	0	0	0	0	0	0	0			721	161	2	1	2	12	11	1	5	1	2	1	6	6		550	2		1	1.2
36	2009	41	78	28	9	3	1	1	1	1	1	1	0	0	0	0	0	0	0	0	0	0	0	0	0	0	0	H1N1		665	155	2	1	2	13	14	1	1	0	1	1	4	6		40			0	2.4
20	2010	21	54	39	1	3	1	2	1	1	3	2	0	0	0	0	0	0	0	0	0	0	0	0	0	0	0			481	158	2	2	1	11	10	1	1	0	1	1	0	2		120		VASECTOMIA PARCEIRO	0	1.8
32	2009	24	84	40		3	1	2	1	1	3	1	0	0	0	0	0	0	1	0	0	0	0	0	0	0	0			960	166	4	2	2	9	8	1	4	3	4	1	7	15		40			1	3.6
17	2011	18	70	40		3	1	2	1	1	2	2	0	0	0	0	0	0	0	0	0	0	0	0	0	0	0			628	166	2	1	6	11	10	1	1	0	1	1	5	17		40			0	3
33	2010	36	70	40		3	1	2	1	1	2	1	0	0	0	0	1	0	0	0	0	0	0	0	0	0	0			558	160	5	2	3	5	4	1	4	1	4	1	6	30		180	4		1	2.4
7	2012	41	86	38	4	3	1	2	1	1	2	1	1	1	0	0	0	0	1	0	0	0	0	0	0	0	0			840	149	5	1	2	12	11	1	11	4	6	1	4	4		120		DOR	1	3.6
43	2009	39	72	38	1	3	1	2	1	1	3	1	0	0	0	0	0	0	0	0	0	0	0	1	0	0	0			0	157	5	1	6	12	11	1	2	1	2	1	1	1		60			1	1.2
32	2009	39	74	38	4	1	1	2	1	1	1	1	0	0	0	0	0	0	0	0	0	0	0	0	0	0	0	SUSPEITA H1N1		628	160	5	1	6	9	8	1	2	1	2	1	7	27		60			1	4.8
15	2011	22	77	38	4	3	1	2	1	1	1	2	0	0	0	0	0	0	0	0	0	0	0	0	0	0	0			648	161	2	2	1	9	8	1	1	0	1	1	4	16		365	2		0	2.4
23	2010	28	83	37	1	1	1	2	1	1	2	2	0	0	0	0	0	0	0	0	0	0	0	0	0	0	0			710	170	2	1	2	13	12	1	1	0	1	1	9	9		150	3		0	2.4
53	2008	30	84	37	5	3	1	2	1	1	2	1	0	0	0	0	0	1	0	0	0	0	0	0	0	0	0			757	170	2	2	3	13	14	1	2	0	2	1	3	3		30			1	3.6
12	2011	27	55	26	4	3	1	1	1	1	2	1	1	0	0	0	0	0	0	0	0	0	0	0	0	0	0			560	160	5	1	6	11	10	1	3	0	1	2	0	0		120		RECUPERACAO CIRURGICA	1	3
13	2012	26	55	26	3	1	1	1	1	1	2	1	0	0	0	0	0	0	1	0	0	0	1	0	0	0	0			588	156	1	1	2	6	5	1	5	2	3	1	6	12		40			1	3
30	2010	35	70	31		3	1	1	1		2	1	1	0	0	0	1	0	0	0	0	0	0	0	0	0	0			531	152	1	2	1	9	8	1	1	0	1	1	6	30		999	1		0	3.6
10	2012	22	70	36	2	3	2	1	1	1	2	2	0	0	0	0	0	0	0	0	0	0	0	0	0	0	0			578	163	1	2	3	11	10	1	1	0	2	2	0	0		333	1		0	3.6
15	2011	36	85	34	5	3	1	1	1	1	2	1	1	0	0	0	1	0	1	0	0	0	0	0	0	0	0	ALCOOL + DROGAS		0	158	2	1	6	6	5	1	6	2	3	1	1	1		20			1	3.6
20	2010	30	110	38	6	1	1	2	1	1	1	1	1	0	0	0	0	0	0	0	0	0	0	0	0	0	0			1060	175	5	1	6	13	13	1	2	2	2	1	6	6		30			1	3
20	2010	26	88	38	6	1	1	2	1	1	1	1	0	0	0	0	0	0	1	0	0	0	1	0	0	0	0			912	161	5	1	6	11	10	1	3	1	2	1	6	20		40			1	1.8
7	2012	37	85	39		3	1	2	1	1	2	1	1	1	0	0	0	0	0	0	0	0	0	0	0	0	0			0	158	2	1	6	9	8	1	7	5	5	1	6	11		45			1	1.2
38	2009	30	81	39	2	3	1	2	1	1	2	1	1	0	0	0	0	1	0	0	0	0	0	0	0	0	0			812	164	2	1	6	3	2	1	3	2	3	1	3	36	ICC	60			1	2.4
32	2009	33	89	38	3	3	1	2	1	1	1	2	0	0	0	0	0	0	0	0	0	0	0	0	0	0	0			730	166	2	1	6	12	11	1	2	1	2	1	6	6		45			1	1.8
20	2011	30	64	31	1	3	1	1	1	1	3	1	0	0	0	0	0	0	0	0	0	0	0	0	0	0	0	COLELITIASE		670	158	5	1	6	12	11	1	4	0	2	1	6	20		60			1	1.8
19	2011	34	79	31	5	3	1	1	1		2	1	1	0	0	0	0	0	0	0	0	0	0	0	0	0	0			749	163	5	1	2	12	11	1	1	0	1	2	0	0		120	2		0	1.8
33	2010	38	108	35	6	3	1	1	1	1	2	1	1	1	0	0	0	0	0	0	0	0	0	0	0	0	0			952	156	1	1	2	7	6	1	3	0	3	1	6	18		90			1	2.4
35	2009	44	80	35	2	3	1	1	1	1	2	1	1	1	0	1	0	1	0	0	0	0	0	0	0	0	0			770	155	1	1	6	8	7	1	6	1	2	1	5	5		40			1	3.6
33	2009	30	71	40	5	3	1	2	1	1	1	2	0	0	0	0	0	0	0	0	0	0	0	0	0	0	0			710	151	5	1	2	12	11	1	1	0	1	1	7	24		45			0	3.6
31	2009	31	100	37	1	2	1	2	1	1	2	1	0	0	0	0	0	0	0	0	0	0	0	0	0	0	0			1080	160	2	2	2	12	11	1	2	0	2	1	6	6		365	2		1	3.6
34	2009	31	65	36	2	3	1	1	1	1	2	1	0	0	0	0	1	0	0	0	0	0	0	0	0	0	0			600	146	2	2	1	12	11	1	1	0	1	1	6	34		60			0	1.2
31	2010	41	50	35	5	3	1	1	1	0	3	2	0	0	0	0	0	0	0	0	0	0	0	0	0	0	0			535	152	2	1	6	4	3	1	3	1	3	1	8	30		45			1	3.6
25	2010	33	73	31	5	3	1	1	1	0	2	1	1	0	0	0	0	0	0	1	0	0	0	0	0	0	0			726	164	5	1	6	6	5	1	1	0	1	1	0	24		60			0	3
38	2009	20	65	30	0	3	1	1	1	1	2	2	0	0	0	0	0	0	0	0	0	0	0	0	0	0	0			648	161	2	2	1	12	11	1	2	0	2	2	0	0		45			1	3.6
30	2010	36	66	32	6	3	1	1	1	1	3	1	0	0	0	0	0	0	0	0	1	0	0	0	0	0	0			560	163	1	1	2	12	11	1	2	0	2	1	7	11		40			1	3.6
34	2009	39	74	40		2	1	2	1	1	2	1	0	0	0	0	1	0	1	0	0	0	0	0	0	0	0			652	162	2	1	6	13	18	1	3	0	2	1	6	12		30			1	5.4
27	2010	34	74	40	3	3	1	2	1	1	1	2	0	0	0	0	0	0	0	0	0	0	0	0	0	0	0			714	161	2	1	2	12	11	1	2	0	2	1	8	8		50			1	1.8
31	2009	33	130	37	3	3	1	2	1	1	1	1	1	1	0	0	0	0	0	0	0	0	0	0	0	0	0			1180	157	2	1	2	12	11	1	3	0	3	2	0	0		40			1	5.4
20	2010	26	66	39	2	3	1	2	1	1	1	2	0	0	0	0	0	0	0	0	0	0	0	0	0	0	0			654	156	5	1	2	9	8	1	5	4	5	1	3	3		40			1	2.4
36	2009	24	75	40	3	3	1	2	1	1	1	2	0	0	0	0	0	0	0	0	0	0	0	0	0	0	0			719	169	5	1	6	12	11	1	1	0	1	1	4	6		46			0	4.8
19	2011	30	45	32	1	3	2	1	1	1	1	2	0	0	0	0	0	0	0	0	0	0	0	0	0	0	0			871	161	2	1	6	12	11	1	2	0	3	1	8	12		70			1	1.8
15	2011	28	88	40		3	1	2	1	1	1	2	0	0	0	0	0	0	0	0	0	0	0	0	0	0	0			883	159	5	1	2	12	11	1	2	0	2	2				40			1	3.6
40	2009	47	75	27		3	1	1	1	1	2	1	1	1	0	0	0	0	0	0	0	0	0	0	0	0	0	IIC		803	156	5	1	2	12	11	1	3	0	1	1	6	6		60			1	1.2
11	2012	40	110	40	5	3	1	2	1	1	2	1	1	1	0	0	0	0	0	0	0	0	0	0	0	0	0			883	155	5	2	3	7	6	1	6	0	4	1	6	13		335	1		1	4.8
45	2009	31	73	41	1	3	1	2	1	1	1	2	0	0	0	0	0	0	0	0	0	0	0	0	0	0	0			660	162	1	2	1	12	11	1	3	1	2	1	6	9		40			1	4.2
10	2012	33	84	33	6	3	1	1	1	1	3	2	0	0	0	0	0	0	0	0	0	0	0	0	0	0	0			789	164	2	1	2	12	11	1	2	0	2	1	0	4		40			1	1.8
38	2009	39	101	40		3	1	2	1	1	1	1	0	1	0	0	0	0	0	0	0	0	0	0	0	0	0	IIC		1030	162	2	1	2	13	15	1	6	4	1	2	0	0		60			1	2.4
11	2012	30	90	40		3	1	2	1	1	1	2	0	0	0	0	0	0	0	0	0	0	0	0	0	0	0			695	157	2	1	2	10	9	1	2	0	2	1	6	11		40			1	6
20	2011	28	60	37	1	1	1	2	1	3	1	2	0	0	0	0	0	0	0	0	0	0	0	0	0	0	0			0	163	2	1	2	9	8	1	3	3	3	2	0	0		65			1	5.4
30	2010	33	85	41	6	3	1	2	1	1	1	2	0	0	0	0	0	0	0	0	0	0	0	0	0	0	0			868	162	5	1	2	12	11	1	2	0	2	1	0	6		40			1	4.8
14	2012	34	90	39	2	3	1	2	1	1	1	1	0	1	0	0	0	0	0	0	0	0	0	0	0	0	0			777	166	5	1	6	13	14	1	3	0	2	1	6	12		45			1	3.6
25	2010	31	83	38	6	1	1	2	1	1	1	2	0	0	0	0	0	0	0	0	0	0	0	0	0	0	0			765	162	2	1	6	12	11	1	1	1	1	1	6	24		40			0	4.2
24	2010	26	80	40	3	3	1	2	1	1	1	2	0	0	0	0	0	0	0	0	0	0	0	0	0	0	0			742	163	1	1	2	10	9	1	1	0	1	1	5	18		40			0	2.4
12	2011	16	60	40		2	1	2	1	1	1	2	0	0	0	0	0	0	0	0	0	0	0	0	0	0	0			0	158	2	2	1	9	8	1	1	0	1	1	3	3		40			0	5.4
17	2011	37	85	40		3	1	2	1	1	2	2	0	0	0	0	0	0	0	0	0	0	0	0	0	0	0			782	165	2	1	2	6	5	1	2	0	2	1	6	17		60			1	3.6
51	2009	31	55	40		3	1	2	1	1	3	2	0	0	0	0	0	0	0	0	0	0	0	0	0	0	0			0	156	2	2	1	12	11		1	0	1	2	0	0		500	1		0	3.6
47	2008	34	70	40	3	1	1	2	1	1	1	1	0	0	0	0	0	0	1	0	0	0	0	0	0	0	0			645	158	5	1	6	12	11	1	2	2	2	1	4	4		90			1	3
30	2010	44	80	38	2	1	1	2	1	1	3	1	0	0	0	0	0	0	0	0	0	0	0	1	0	0	0			0	165	5	1	6	8	7	1	4	2	3	2	0	0		60			1	5.4
31	2009	25	71	37		3	1	2	1	1	1	1	0	0	0	1	0	0	0	0	0	0	0	0	0	0	0			730	159	2	1	6	9	8	1	1	0	1	2	0	0	DM tipo 1	40			0	1.8
52	2008	24	91	39		1	1	2	1	1	1	2	0	0	0	0	0	0	0	0	0	0	0	0	0	0	0			775	159	5	1	6	12	11	1	2	2	2	1	8	8		40			0	3.6
19	2011	27	108	37	6	3	1	2	1	1	1	1	0	1	0	0	0	0	0	0	0	0	0	0	0	0	0			834	168	2	1	6	12	11	1	4	0	4	1	6	11		43			1	3.6
17	2011	24	89	36		2	1	1	1	1	2	1	0	1	0	0	0	0	0	0	0	0	0	0	0	0	0			912	157	2	1	2	10	9	1	2	0	2	1	3	3		40			1	2.4
30	2010	21	54	41	6	1	1	1	1	1	1	2	0	0	0	0	0	0	0	0	0	0	0	0	0	0	0			475	162	5		1	12	11	1	1	1	1	1	1	24		365	1		0	1.8
17	2011	33	105	40	3	3	1	2	1	1	1	1	0	1	0	0	0	0	0	0	0	0	0	0	0	0	0			1040	160	5	1	2	13	12	1	3	0	3	1	6	17		90			1	4.8
28	2010	35	120	37	4	1	1	2	1	1	1	1	0	1	0	0	0	0	0	0	0	0	0	0	0	0	0			1290	166	2	1	6	13	15	1	2	1	1	1	4	8		45			1	4.8
23	2010	41	66	30	4	3	1	1	1	1	2	2	0	0	0	0	0	0	0	0	0	0	0	0	0	0	0			500	159	2	1	2	12	11	1	1	0	1	1	6	22		150	8		0	3.6
17	2011	33	76	39	2	3	1	2	1	1	3	2	0	0	0	0	0	0	0	0	0	0	0	0	0	0	0			565	165	5	1	2	12	11	1	2	0	2	1	4	5		40			1	3.6
14	2011	47	105	39	2	3	1	2	1	1	1	1	1	0	0	0	0	0	0	0	0	0	0	0	0	0	0			972	165	2	2	4	13	17	1	2	0	1	1	0	4		999	1		1	2.4
34	2009	35	70	37	6	3	1	2	1	1	3	2	0	0	0	0	0	0	0	0	0	0	0	0	0	0	0			588	150	5	1	2	12	11	1	1	0	1	1	3	16		40			0	4.8
21	2010	38	60	37	2	1	1	2	1	1	2	2	0	0	0	0	0	0	0	0	0	0	0	0	0	0	0			525	149	5	1	2	3	2	1	2	1	2	1	6	6		60			1	3
43	2009	41	106	35	5	3	1	1	1	1	2	1	0	0	0	0	0	0	0	0	0	0	1	0	0	0	0	DEPRESSAO + MENINGIOMA		886	156	5	1	6	7	6	1	2	0	2	1	6	10		60			1	3.6
32	2009	42	79	39		3	1	2	1	1	2	1	0	0	0	0	0	0	0	0	0	0	0	0	0	0	0	MIOMATOSE UTERINA		787	164	1	1	2	12	11	1	4	0	1	1	7	7		60			1	3
6	2012	32	81	41	1	3	1	2	1	1	1	2	0	0	0	0	0	0	0	0	0	0	0	0	0	0	0			759	157	2	1	6	12	12	1	3	0	3	1	5	5		60			1	3.6
45	2009	27	45	39	2	3	1	2	1	1	2	2	0	0	0	0	0	0	0	0	0	0	0	0	0	0	0			363	140	2	2	1	12	11	1	1	0	1	1	0	4		365	1		0	5.4
26	2010	28	62	31	3	3	1	1	1		3	2	0	0	0	0	0	0	0	0	0	0	0	0	0	0	0			635	158	5	1	6	9	8	1	4	2	2	2				45			1	3
32	2009	23	69	40		3	1	2	1	1	1	2	0	0	0	0	0	0	0	0	0	0	0	0	0	0	0			515	158	5	2	1	8	7	1	2	0	2	1	1	1		810	1		1	3.6
21	2011	39	102	40	3	3	1	2	1	1	1	2	0	0	0	0	0	0	0	0	0	0	0	0	0	0	0			900	155	5	1	2	12	11	1	3	0	3	1	6	6		60			1	4.2
24	2010	22	77	36	5	1	1	1	1	1	1	2	0	0	0	0	0	0	0	0	0	0	0	0	0	0	0			658	165	5	1	6	12	11	1	1	1	1	1	1	1		30			0	3.6
51	2008	23	85	36	1	1	1	1	1	1	1	1	0	1	0	0	0	0	0	0	0	0	0	0	0	0	0			818	161	5	1	2	9	8	1	2	2	2	1	4	4		90			1	3.6
29	2010	22	60	29	6	3	1	1	1	1	2	2	0	0	0	0	0	0	0	0	0	0	0	0	0	0	0			523	160	5	1	2	9	8	1	3	1	2	1	7	9		50			1	3.6
44	2009	22	83	39	2	2	1	2	1	1	2	1	0	0	0	0	0	0	1	0	0	0	0	0	0	0	0			894	160	5	2	1	9	8	1	2	0	2	1	5	8		60			1	1.2
33	2009	22	70	39	2	1	1	2	1	1	1	2	0	0	0	0	0	0	0	0	0	0	0	0	0	0	0			590	154	2	1	2	12	11	1	1	1	1	1	3	3		40			0	4.8
28	2010	37	67	40	3	3	1	2	1	1	1		0	0	0	0	0	0	0	0	0	0	0	0	0	0	0			592	165	5	1	2	12	11	1	2	0	2	1	5	7		50			1	2.4
32	2010	42	82	37	3	3	1	2	1	1	1	1	1	0	0	0	0	0	0	0	0	0	0	0	0	0	0			785	163	5	1	2	13	13	1	3	0	3	1	0	32		35			1	3.6
12	2012	33	100	26	5	3	1	1	1	3	2	1	1	1	0	0	0	0	0	0	0	0	0	0	0	0	0			1040	162	2	1	6	9	8	1	2	0	2	2	0	0		40			1	2.4
49	2009	30	83	37	3	1	1	2	1	2	1	2	0	0	0	0	0	0	0	0	0	0	0	0	0	0	0			0	165	5	1	2	12	11	1	4	1	3	2	0	0		60			1	4.2
17	2011	35	109	40		3	1	2	1	1	2	1	0	1	0	0	0	0	0	0	0	0	0	0	0	0	0			994	164	4	1	6	14	14	1	1	0	1	1	4	17		100	3		0	3.6
28	2010	35	87	39	2	3	1	2	1	1	1	2	0	0	0	0	0	0	0	0	0	0	0	0	0	0	0			746	174	5	1	2	12	11	1	1	0	1	1	3	28		150	2		0	3.6
50	2008	34	70	35	2	3	1	1	1	1	2	2	0	0	0	0	0	0	0	0	0	0	0	0	0	0	0			655	157	5	1	2	12	11	1	2	0	2	1	6	18		50			1	3.6
20	2011	30	104	38	4	1	1	2	1	1	2	1	0	0	0	0	0	0	1	0	0	0	0	0	0	0	0			981	160	5	1	6	9	8	1	4	3	3	1	5	5		60			1	1.2
12	2011	37	77	40	05	1	1	2	1	1	2	2	0	0	0	0	0	0	0	0	0	0	0	0	0	0	0			600	164	5	1	2	12	12	1	1	0	1	1	0	9		120	4		0	3.6
13	2012	37	73	39	2	3	1	2	1	1	1	2	0	0	0	0	0	0	0	0	0	0	0	0	0	0	0			670	135	2	1	2	6	5	1	6	0	5	1	6	8		40			1	3
32	2009	41	74	42	4	3	1	2	1	1	1	2	0	0	0	0	0	0	0	0	0	0	0	0	0	0	0			675	156	2	1	6	12	11	1	2	1	2	1	3	3		60			1	1.2
34	2009	27	83	40	3	1	1	2	1	1	2	1	0	0	0	0	0	0	0	0	0	0	0	0	0	0	0	PRÉ-ECLÂMPSIA PRÉVIA		666	162	4	1	6	6	5	1	5	4	4	1	1	1		45			1	2.4
16	2011	33	68	38	4	1	1	2	1	1	2	2	0	0	0	0	0	0	0	0	0	0	0	0	0	0	0			634	159	5	1	2	12	11	1	3	2	3	1	7	9		50			1	1.2
40	2009	22	72	38	2	3	1	2	1	1	2	1	0	0	0	0	0	0	1	0	0	0	0	0	0	0	0			613	163	1	1	6	12	11	1	1	0	1	1	0	0		90			0	2.4
14	2012	35	87	38	4	3	1	2	1	1	2	2	0	0	0	0	0	0	0	0	0	0	0	0	0	0	0			785	168	2	1	6	12	11	1	3	1	3	1	4	4		50			1	2.4
52	2008	33	72	36	3	1	1	1	1	1	1	2	0	0	0	0	0	0	0	0	0	0	0	0	0	0	0			687	159	5	1	6	12	11	1	2	2	2	1	6	12		30			1	4.2
19	2011	21	67	38	2	1	1	2	1	1	1	2	0	0	0	0	0	0	0	0	0	0	0	0	0	0	0			555	164	5	2	1	12	11	1	1	1	1	1	5	19		150	2		0	3
5	2012	33	84	41		1	1	2	1	2	1	2	0	0	0	0	0	0	0	0	0	0	0	0	0	0	0			839	163	2	1	6	12	13	1	4	4	4	2	0	0		48			1	2.4
36	2009	25	60	40	5	1	1	2	1	1	1	1	0	0	0	0	0	0	0	0	0	0	1	0	0	0	0			658	155	5	1	2	12	11	1	4	2	2	1	6	18		60			1	1.8
7	2012	21	57	40		1	1	2	1	1	1	2	0	0	0	0	0	0	0	0	0	0	0	0	0	0	0			525	161	1	1	6	11	10	1	1	1	1	1	4	7		40			0	3.6
18	2011	30	64	39	06	3	1	2	1	1	1	2	0	0	0	0	0	0	0	0	0	0	0	0	0	0	0			506	162	5	1	2	12	11	1	2	0	2	1	5	8		40			1	3
34	2009	33	70	38	2	3	1	2	1	1	1	2	0	0	0	0	0	0	0	0	0	0	0	0	0	0	0			0	160	2	1	6	12	11	1	2	0	2	1	6	24		30			1	3.6
9	2012	32	81	38	4	3	1	2	1	1	3	1	0	0	0	0	1	0	0	0	0	0	0	0	0	0	0			655	163	2	1	6	12	11	1	8	0	5	2	0	0		60			1	2.4
18	2011	24	58	40		1	1	2	1	1	1	1	0	0	0	0	0	0	0	0	0	0	0	1	0	0	0			474	156	2	1	6	12	11	1	1	1	1	1	6	18		50			0	4.8
47	2008	34	120	35	5	3	1	1	1	1	2	1	1	0	0	0	0	0	0	0	0	0	0	0	0	0	0			1250	170	2	1	6	8	7	1	4	0	4	1	1	1		60			1	3.6
12	2011	33	53	40		3	1	2	1	1	1	2	0	0	0	0	0	0	0	0	0	0	0	0	0	0	0			451	153	5	1	6	13	15	1	1	0	1	1	4	12		60			0	2.4
47	2009	38	84	37	4	3	1	2	1	1	2	1	0	0	0	0	0	1	0	0	0	0	0	0	0	0	0	SD MARFAN		698	182	2	2	1	12	11	1	2	0	2	1	4	48		730		PERDA CONFIANCA NO PARCEIRO	1	1.8
29	2010	20	103	37	6	1	1	2	1	1	1	2	0	0	0	0	0	0	0	0	0	0	0	0	0	0	0			1120	169	2	1	2	9	8	1	2	2	2	2	0	0		40			1	3.6
12	2011	30	83	38	1	3	1	2	1	1	2	1	0	0	0	0	0	0	0	0	0	0	1	1	0	0	0			859	163	2	1	6	13	14	1	1	0	1	1	3	3		90			0	1.2
48	2008	42	104	25	3	1	1	1	1	2	2	1	1	1	0	0	0	0	0	0	0	0	0	0	0	0	0			1010	156	1	1	2	12	11	1	2	2	2	2	0	0		40			1	4.2
12	2009	32	101	40		2	1	2	1	1	1	2	0	0	0	0	0	0	0	0	0	0	0	0	0	0	0			997	159	1	1	2	11	10	1	4	1	3	2				60			1	3
11	2012	29	63	39		3	1	2	1	1	2	2	0	0	0	0	0	0	0	0	0	0	0	0	0	0	0			641	162	2	1	6	8	7	1	6	1	5	1	6	9		40			1	3
46	2009	25	76	36	3	3	1	1	1		2	2	0	0	0	0	0	0	0	0	0	0	0	0	0	0	0			805	166	5	2	1	12	11	1	1	0	1	1	3	3		30			0	3.6
37	2010	23	73	33	6	3	1	1	1	1	2	1	0	0	0	0	0	0	0	0	0	0	0	0	0	0	0	TROMBOFILIA		671	160	2	1	2	9	8	1	4	0	1	1	6	24		90			1	2.4
35	2010	19	54	41		3	1	2	1	1	1	2	0	0	0	0	0	0	0	0	0	0	0	0	0	0	0			577	158	5	1	6	10	9	1	1	0	1	1	2	2		40			0	4.2
37	2009	40	70	38	4	3	1	2	1	1	2	1	0	0	0	0	0	0	0	1	0	0	0	1	0	0	0	DOENÇA DE WILSON		610	171	2	1	2	12	11	1	1	0	1	2	0	0		40			0	3.6
12	2012	28	80	30	2	1	2	1	1	1	1	2	0	0	0	0	0	0	0	0	0	0	0	0	0	0	0			774	164	2	1	2	12	11	1	3	2	4	1	0	7		40			1	1.8
36	2009	26	75	37	2	3	1	2	1	1	3	1	0	0	0	0	0	0	0	0	0	0	0	0	0	0	0	PTI	PTI		149	5	1	2	8	7	1	1	0	1	1	6	24		60			0	5.4
18	2011	34	120	37	1	3	1	2	1	1	1	1	0	1	0	0	0	0	0	0	0	0	0	0	0	0	0			1100	162	2	1	6	12	11	1	4	0	4	1	1	1		180		FERIDA OPERATORIA ABERTA	1	3
25	2010	24	50	35	2	3	1	1	1	1	2	1	0	0	0	0	0	1	0	0	0	0	0	0	0	0	0			495	169	2	1	2	12	11	1	1	0	1	1	6	21		90			0	3.6
16	2011	31	92	40	6	1	1	2	1	1	1	2	0	0	0	0	0	0	0	0	0	0	0	0	0	0	0			930	158	5	1	6	12	11	1	3	3	3	1	3	0		30			1	1.8
20	2011	39	107	28	1	3	1	1	1	3	2	1	1	1	0	0	0	0	0	0	0	0	0	0	0	0	0			985	161	1	2	4	12	11	1	6	3	5	2	0	0		60			1	1.2
31	2009	39	78	34		3	1	1	1	1	1	2	0	0	0	0	0	0	0	0	0	0	0	0	0	0	0			835	155	5	1	6	12	11	1	2	0	1	1	6	6	DEPRESSAO MAIOR	100	2		1	2.4
27	2010	38	74	34	4	3	1	1	1	1	2	2	0	0	0	0	0	0	0	0	0	0	0	0	0	0	0			733	146	5	2	3	10	9	1	3	1	3	1	6	24		999	1		1	1.2
23	2010	29	87	29	2	3	1	1	1	1	2	2	0	0	0	0	0	0	0	0	0	0	0	0	0	0	0			763	161	1	1	2	12	11	1	2	1	2	1	0	15		40			1	1.8
19	2010	33	50	32	6	3	1	1	1	1	2	1	0	0	0	0	0	0	0	0	0	0	0	0	0	0	0	MIOPATIA MITOCONDRIAL PROGRESSIVA	miopatia mitocondrial	346	147	2	2	1	9	8	1	1	0	1	1	0	1		40			0	2.4
12	2011	25	70	39	05	3	1	2	1	1	3	2	0	0	0	0	0	0	0	0	0	0	0	0	0	0	0			653	152	5	1	6	10	9	1	1	0	1	2				100		FRAQUEZA	0	2.4
33	2009	23	80	34	4	3	1	1	1	1	2	1	0	0	0	0	0	0	0	0	0	0	0	1	0	0	0			730	158	2	2	1	12	11	1	1	0	1	1	2	2		60			0	3.6
39	2010	32	106	32	3	3	1	1	1	1	3	1	0	1	0	0	0	0	0	0	0	0	0	0	0	0	0			1170	160	1	2	3	12	11	1	1	0	1	2	0	0		999	2		0	2.4
34	2009	30	82	28	1	3	1	1	1	2	2	2	0	0	0	0	0	0	0	0	0	0	0	0	0	0	0			951	160	5	1	2	12	11	1	2	0	0	2				995	2		1	1.2
17	2011	30	136	38	4	3	1	2	1	1	2	1	1	1	0	0	0	1	0	0	0	0	0	0	0	0	0			1250	165	5	1	2	11	10	1	3	0	3	1	6	17	HAS + ICC + DM2	90			1	1.8
25	2011	40	76	32	3	1	1	1	1	1	2	2	0	0	0	0	0	0	0	0	0	0	0	0	0	0	0			750	152	5	1	6	12	11	1	3	3	3	1	6	10	FOI ENCAMINHADA MAS NAO ACEITOU POIS MORA EM OUTRA CIDADE	60			1	2.4
29	2010	32	75	36	5	1	1	1	1	1	1	1	0	0	0	0	1	0	0	0	0	0	0	0	0	1	0			714	160	2	2	4	11	10	1	6	6	6	1	9	24		60			1	3.6
21	2011	27	100	37	6	3	1	2	1	1	1	1	0	1	0	0	0	0	0	0	0	0	0	0	0	0	0			1050	171	1	1	2	12	11	1	3	2	3	2	0	0		30			1	3
19	2011	26	74	40		1	1	2	1	1	1	1	0	0	0	0	0	0	0	0	0	0	0	0	0	0	0	DEPRESSAO		684	155	5	1	6	12	11	1	2	2	2	1	7	18		60			1	3.6
9	2012	36	91	36	3	3	1	1	1	1	2	1	1	1	0	0	0	0	0	0	0	0	0	0	0	0	0			789	157	5	1	6	12	11	1	4	0	3	1	0	4		60			1	1.2
38	2009	37	60	38		3	1	2	1	1	2	1	1	0	0	0	0	0	0	0	0	0	0	0	0	0	0			669	150	2	2	1	7	6	1	4	0	3	1	7	9		180			1	1.2
33	2009	47	88	41		3	1	2	1	1	2	1	1	0	0	0	0	0	0	0	0	0	0	0	0	0	0			935	158	1	1	6	6	5	1	5	4	5	1	4	4		30			1	3
35	2009	28	130	39	5	3	1	2	1	1	1	1	1	1	0	1	0	0	0	0	0	0	0	0	0	0	0			1470	161	2	1	6	12	11	1	1	0	1	1	5	5		120	2		0	2.4
20	2010	18	77	39	4	3	1	2	1	1	2	2	0	0	0	0	0	0	0	0	0	0	0	0	0	0	0			754	176	5	1	6	11	10	1	1	0	1	1	7	7		30			0	4.2
25	2010	35	88	38		1	1	2	1	1	1	1	1	0	0	0	0	0	0	0	0	0	0	0	0	0	0			863	164	2	1	2	12	11	1	3	1	2	1	6	12		60			1	3
24	2010	21	63	39	0	1	1	2	1	1	1	2	0	0	0	0	0	0	0	0	0	0	0	0	0	0	0			513	167	1	2	1	7	6	1	4	3	3	2				60			1	2.4
50	2008	38	57	34		3	1	1	1	1	2	2	0	0	0	0	0	0	0	0	0	0	0	0	0	0	0			538	160	2	2	3	13	16	1	2	0	1	2	0	0		999	1		1	2.4
12	2012	29	176	30	4	3	1	1	1	1	2	1	1	1	0	0	0	0	0	0	0	0	0	0	0	0	0			1550	176	5	1	2	12	11	1	1	0	1	2	0	0		45			0	3.6
5	2012	32	120	36	3	1	1	1	1	1	1	1	0	1	0	0	0	0	0	0	0	0	0	0	0	0	0			1220	166	2	1	6	12	11	1	1	1	1	1	1	1		60			0	3.6
11	2012	29	77	41	1	3	1	2	1	1	2	1	0	0	0	0	0	0	0	0	0	0	0	0	0	0	0	DEPRESSAO		750	155	2	2	4	12	11	1	2	0	2	1	7	11		240		PROBLEMA CICATRIZ CESAREA	1	3.6
33	2009	27	60	38	4	3	1	2	1	1	1	1	0	0	0	0	0	0	0	0	0	0	0	0	0	0	0	sd. marfan		608	178	2	1	2	8	7	1	4	0	1	1	5	30		60			1	2.4
31	2010	37	82	39	2	3	1	2	1	1	2	1	1	0	0	0	0	0	0	0	0	0	1	0	0	0	0	DROGADICAO		875	165	2	1	6	3	2		4	0	4	1	0	9		30			1	5.4
13	2011	27	89	40		1	1	2	1	1	1	2	0	0	0	0	0	0	0	0	0	0	0	0	0	0	0			839	156	2	1	2	9	8	1	2	2	2	1	4	6		60			1	5.4
10	2012	35	98	38	6	3	1	2	1	1	1	1	0	1	0	0	0	0	0	0	0	0	0	0	0	0	0			1010	160	2	1	2	12	11	1	2	0	2	1	0	0		41			1	3.6
31	2009	32	67	41	1	3	1	2	1	1	1	1	0	0	0	0	0	0	0	0	0	0	0	0	0	0	0	H1N1		690	146	2	1	2	12	11	1	2	0	2	1	1	1		30			1	1.2
19	2010	35	85	37	6	3	1	2	1	3	1	2	0	0	0	0	0	0	0	0	0	0	0	0	0	0	0			725	153	5	1	2	3	2	1	3	0	3	2	0	0		30			1	2.4
12	2012	29	81	40	5	1	1	2	1	1	1	2	0	0	0	0	0	0	0	0	0	0	0	0	0	0	0			754	154	1	1	2	12	11	1	2	1	2	1	4	6		40			1	3
7	2012	29	78	40		1	1	2	1	1	1	1	0	0	0	0	0	0	0	0	0	0	0	1	0	0	0			740	161	1	1	2	12	11	1	5	3	3	1	4	7		60			1	3.6
43	2009	46	104	35		3	1	1	1	1	2	1	1	1	0	1	0	0	0	0	0	0	0	0	0	0	0			926	159	2	1	2	12	11	1	1	0	1	2	0	0		15			0	1.2
19	2011	42	51	40	2	3	1	2	1	1	1	2	0	0	0	0	0	0	0	0	0	0	0	0	0	0	0			419	157	2	1	6	13		1	1	0	1	1	6	19		60			0	3
55	2008	36	70	40	3	1	1	2	1	1	1	2	0	0	0	0	0	0	0	0	0	0	0	0	0	0	0			643	149	1	1	2	6	5	1	3	2	3	1	4	12		35			1	1.8
17	2011	31	113	40	00	1	1	2	1	1	1	1	0	1	0	0	0	0	0	0	0	0	0	0	0	0	0			825	170	5	1	2	12	11	1	1	0	1	1	6	0		25			0	2.4
47	2009	36	70	19		1	0	1	3		2	2	0	0	0	0	0	0	0	0	0	0	0	0	0	0	0			579	149	5	1	2	13	14	1	2	1	1	2				45			1	3
11	2012	26	96	41	6	1	1	2	1	1	1	2	0	0	0	0	0	0	0	0	0	0	0	0	0	0	0			975	172	2	1	2	12	11	1	1	1	1	1	6	6		40			0	4.2
13	2011	27	76	34		3	1	1	1	1	2	1	1	1	0	0	0	0	0	0	0	0	0	0	0	0	0			620	152	2	2	3	8	7	1	2	0	2	1	6	12		100	1		1	1.2
35	2009	46	97	38	2	3	1	2	1	1	2	1	1	1	0	0	0	0	0	0	0	0	0	0	0	0	0			816	159	5	1	2	12	11	1	3	0	3	1	4	10		40			1	2.4
32	2009	32	65	36	5	3	1	1	1	1	1	2	0	0	0	0	0	0	0	0	0	0	0	0	0	0	0			593	158	5	1	2	5	4	1	5	0	4	1	6	23		60			1	4.8
21	2011	29	83	39	2	3	1	2	1	1	1	2	0	0	0	0	0	0	0	0	0	0	0	0	0	0	0			798	160	1	1	6	11	10	1	2	1	2	1	4	4		60			1	2.4
20	2010	30	70	38	1	3	1	2	1	1	1	2	0	0	0	0	0	0	0	0	0	0	0	0	0	0	0			800	163	1	1	6	7	6	1	3	0	3	1	6	9		30			1	3
15	2012	35	97	38	1	2	1	2	1	1	1	1	0	0	0	0	0	0	0	0	0	0	0	0	0	0	0	TVP EM 2008		790	164	1	1	2	12	11	1	1	0	1	1	6	6		30			0	1.2
14	2011	33	88	35	2	3	1	1	1	1	2	1	0	0	0	0	0	0	0	0	0	0	0	1	0	0	0			618	172	2	1	2	11	10	1	3	1	3	1	4	4		40			1	4.8
49	2009	32	62	38	6	2	1	2	1	1	1	1	0	0	0	0	0	0	0	0	0	0	0	0	0	0	0	TVP MUTACAO GENE PROTROMBINA		695	162	5	1	2	9	8	1	2	0	2	1	5	24		50			1	1.8
34	2009	27	74	37	6	1	1	2	1	1	3	1	0	0	0	0	0	0	1	0	0	0	0	0	0	0	0	PTI	PTI	1040	166	2	1	6	12	11	1	3	3	3	1	4	7		40			1	1.8
30	2010	43	80	40	1	3	1	2	1	1	1	2	0	0	0	0	0	0	0	0	0	0	0	0	0	0	0			774	157	2	1	2	12	11	1	1	0	1	1	0	2		40			0	3
49	2009	42	79	36	3	3	1	1	1		2	1	1	0	0	0	0	0	0	0	0	0	0	0	0	0	0			902	169	2	1	2	9	8	1	4	0	3	1	3	5		42			1	5.4
52	2008	39	65	34	4	3	1	1	1	1	2	1	0	0	0	0	0	0	0	0	0	0	0	0	0	1	0			624	152	2	1	1	6	5	1	3	1	3	2	0	0		425	1		1	2.4
31	2009	26	91	38	4	1	1	2	1	1	1	2	0	0	0	0	0	0	0	0	0	0	0	0	0	0	0			866	157	5	1	2	10	9	1	4	3	3	1	6	12		90			1	1.2
25	2010	36	85	32	3	3	1	1	1	1	2	1	1	0	0	0	0	1	0	0	0	0	0	0	0	0	0	TCE COM SEQUELA		850	168	2	1	6	12	11	1	1	0	1	1	0	6		150	4		0	2.4
25	2010	35	106	39	2	3	1	2	1	1	2	1	1	1	0	0	0	0	0	0	0	0	0	0	0	0	0			838	157	2	1	6	12	11	1	3	1	2	1	6	26		40			1	3
37	2009	39	95	39	2	1	1	2	1	1	1	1	1	1	0	1	0	0	0	0	0	0	0	0	0	0	0			825	166	5	1	2	6	5	1	5	3	5	1	12	36		45			1	1.2
35	2009	41	85	40		1	1	2	1	1	1	1	0	0	0	0	0	0	0	0	0	0	0	0	0	0	0	ANEMIA, ASMA		865	169	1	1	2	9	8	1	4	3	3	1	6	20		40			1	2.4
18	2011	29	85	40		1	1	2	1	1	1	2	0	0	0	0	0	0	0	0	0	0	0	0	0	0	0			853	158	1	1	6	10	9	1	5	4	4	1	12	18		45			1	1.8
15	2011	29	94	38	1	3	1	2	1		2	1	0	0	0	0	0	0	0	0	0	0	0	0	0	0	0	TVP		821	165	5	1	2	7	6	1	3	0	2	1	5			60			1	1.2
29	2010	45	55	36		3	1	1	1	1	3	1	0	0	0	0	1	1	0	0	0	0	0	0	0	0	0			0	153	2	1	2	9	8	1	2	0	2	1	1	1		250		PROBLEMA DE SAUDE	1	1.2
7	2012	39	93	34	4	3	1	1	1	1	2	1	1	1	0	1	0	1	0	0	0	0	0	0	0	0	0			902	151	2	1	2	12	11	1	3	0	2	1	1	1		120	2		1	1.2
16	2011	31	90	38	1	3	1	2	1	1	1	1	0	0	0	0	0	0	0	0	0	1	0	0	0	0	0			890	162	5	1	2	7	6	1	2	0	2	2	0	0		60			1	1.2
6	2012	39	104	39	2	3	1	2	1	1	1	1	0	1	0	0	0	0	0	0	0	0	0	0	0	0	0			1030	159	5	2	3	9	8	1	4	0	3	1	2	7		999	1		1	1.2
15	2011	30	80	41	0	1	1	2	1	1	1	2	0	0	0	0	0	0	0	0	0	0	0	0	0	0	0			750	155	2	1	6	12	11	1	2	2	2	1	6	8		50			1	2.4
30	2010	27	112	33	4	3	1	1	1		2	1	0	0	0	0	0	0	0	0	0	0	1	0	0	0	0	COLECISTOPATIA		0	168	5	1	2	12	11	1	3	0	3		0	6		120		CUIDADO COM CRIANÇA	1	4.2
23	2010	32	91	38	4	1	1	2	1	1	1	1	0	1	0	0	0	0	0	0	0	0	0	0	0	0	0			790	160	5	2	1	8	7	1	4	2	3	1	6	10		60			1	4.2
55	2008	44	77	20		4	0				3	1	0	0	0	0	0	0	0	0	0	0	1	0	0	0	0			746	161	5	2	2	7	6	1	9	6	5	2	0	0		999			1	2.4
27	2010	25	50	38	1	3	1	2	1	1	3	2	0	0	0	0	0	0	0	0	0	0	0	0	0	0	0			478	152	5	2	1	1	0		1	0	1	2	0	0		999	1		0	1.2
17	2011	36	80	36	3	1	1	2	1	1	1	1	0	0	0	0	0	0	0	0	0	0	0	0	0	0	0	DEPRESSAO		816	162	3	1	2	12	11	1	1	1	1	2	0	0					0	1.2
49	2009	27	67	39	2	1	1	2	1	1	1	2	0	0	0	0	0	0	0	0	0	0	0	0	0	0	0			630	158	5	1	6	5	4	1	3	2	3	1	4	29		42			1	3.6
27	2010	34	80	35	5	1	1	1	1	1	1	2	0	0	0	0	0	0	0	0	0	0	0	0	0	0	0			668	156	5	1	2	8	7		4	3	4	1	7	24		30			1	4.8
[truncated: 7 more columns]
